# Supplementary material for: 1-Dichloro­acetyl-r-2,c-6-bis­(4-methoxy­phen­yl)-c-3,t-3-dimethyl­piperidin-4-one
Source: Acta Crystallogr Sect E Struct Rep Online. 2008 Dec 3;65(Pt 1):o11. doi: 10.1107/S1600536808040063 (PMC2967932; doi:10.1107/S1600536808040063)
Supplement: Supplementary file 2 [file e-65-00o11-Isup2.hkl]

#
# h,k,l, Fc-squared, Fo-squared, sigma(Fo-squared) and status flag
#
data_I
_shelx_title ' DCPM3 in C2/c'
_shelx_refln_list_code          4
_shelx_F_calc_maximum      362.56
_exptl_crystal_F_000      1888.00
_reflns_d_resolution_high  0.6980
 
loop_
 _symmetry_equiv_pos_as_xyz
 'x, y, z'
 '-x, y, -z+1/2'
 'x+1/2, y+1/2, z'
 '-x+1/2, y+1/2, -z+1/2'
 '-x, -y, -z'
 'x, -y, z-1/2'
 '-x+1/2, -y+1/2, -z'
 'x+1/2, -y+1/2, z-1/2'
 
_cell_length_a    23.6295
_cell_length_b    10.3999
_cell_length_c    19.2617
_cell_angle_alpha  90.000
_cell_angle_beta  107.734
_cell_angle_gamma  90.000
 
_shelx_F_squared_multiplier     1.000
 
loop_
 _refln_index_h
 _refln_index_k
 _refln_index_l
 _refln_F_squared_calc
 _refln_F_squared_meas
 _refln_F_squared_sigma
 _refln_observed_status
   4   0   0      463.28      481.40     14.16 o
   6   0   0       17.46       39.48      4.30 o
   8   0   0    13195.67    13821.66    251.89 o
  10   0   0     5020.70     5396.53     73.66 o
  12   0   0    12037.71    11818.24    178.10 o
  14   0   0    12293.91    12222.98    250.69 o
  16   0   0    11542.09    11903.50    359.43 o
  18   0   0     3439.31     3476.74     71.45 o
  20   0   0       43.02       46.70     14.65 o
  22   0   0     2278.88     2153.41     51.30 o
  24   0   0      109.97      176.10     14.32 o
  26   0   0      689.56      768.07     28.54 o
  28   0   0        0.21       18.79     19.07 o
  30   0   0      151.13      159.58     26.80 o
  32   0   0      113.02       96.16     25.56 o
   1   1   0    26189.74    16366.20    715.67 o
   3   1   0    54760.22    55616.96    413.04 o
   5   1   0     2560.73     2592.67     26.86 o
   7   1   0      490.97      659.61      8.22 o
   9   1   0     3639.95     3188.38     33.73 o
  11   1   0    16283.12    16079.18    157.95 o
  13   1   0     3771.89     3918.99     39.13 o
  15   1   0      507.17      519.30      9.26 o
  17   1   0       38.42       37.99      5.47 o
  19   1   0       86.92       82.90      7.35 o
  21   1   0        0.05        3.92      7.99 o
  23   1   0        0.33        1.80      8.10 o
  25   1   0      238.37      270.56     14.88 o
  27   1   0      747.45      842.43     23.91 o
  29   1   0       13.19       30.00     15.22 o
  31   1   0        6.25      -13.77     13.77 o
   0   2   0      115.86      105.61      5.46 o
   2   2   0    67115.16    67375.68    648.57 o
   4   2   0    12274.15    12181.68     94.67 o
   6   2   0     1790.38     1785.52     18.21 o
   8   2   0    16172.68    16644.13    143.15 o
  10   2   0     6517.14     7370.34     69.64 o
  12   2   0       46.13       48.35      5.42 o
  14   2   0     2579.71     2343.26     26.02 o
  16   2   0     1854.86     1758.45     21.39 o
  18   2   0     1064.26     1091.24     17.27 o
  20   2   0      974.20      988.17     26.58 o
  22   2   0      196.98      206.65     20.00 o
  24   2   0      169.80      146.20     12.86 o
  26   2   0      207.78      221.72     16.00 o
  28   2   0      211.81      212.67     16.11 o
  30   2   0      137.36      141.13     22.04 o
   1   3   0     1217.95     1245.02     16.05 o
   3   3   0    21623.77    21793.35    228.32 o
   5   3   0    21653.61    21861.51    186.86 o
   7   3   0      313.15      372.66      8.01 o
   9   3   0     6752.31     6843.45     65.65 o
  11   3   0      123.13      115.85      6.45 o
  13   3   0     1398.97     1599.56     21.84 o
  15   3   0      845.99      830.78     13.13 o
  17   3   0     2413.81     2286.43     31.97 o
  19   3   0      593.44      546.57     16.25 o
  21   3   0      304.11      328.83     14.42 o
  23   3   0      205.04      227.06     15.21 o
  25   3   0      241.12      224.84     25.41 o
  27   3   0        0.51        4.29     11.57 o
  29   3   0       46.21       54.02     13.77 o
  31   3   0       26.22       58.58     14.26 o
   0   4   0      535.26      666.67     32.71 o
   2   4   0       66.89       79.35      8.84 o
   4   4   0     1273.70     1267.89     19.06 o
   6   4   0       44.34       12.39      7.53 o
   8   4   0       49.27       16.68      4.19 o
  10   4   0     4800.74     5029.11     51.20 o
  12   4   0     4601.10     4594.12     56.14 o
  14   4   0      248.28      199.34      9.11 o
  16   4   0       39.94       44.97      7.47 o
  18   4   0     1063.58     1024.86     22.97 o
  20   4   0      226.82      201.10     11.97 o
  22   4   0      206.72      217.50     12.75 o
  24   4   0       90.95       93.37     11.61 o
  26   4   0        2.54       -7.12     11.72 o
  28   4   0       29.08       29.79     13.91 o
  30   4   0        0.86       19.54     17.37 o
   1   5   0     2013.67     2175.84     42.97 o
   3   5   0    18784.46    20050.90    197.36 o
   5   5   0     6087.35     6352.04     67.81 o
   7   5   0      129.20      167.33      6.55 o
   9   5   0     2338.06     2338.23     30.51 o
  11   5   0     1699.39     1674.68     33.74 o
  13   5   0       53.01       45.29      8.66 o
  15   5   0        2.79        9.17      7.91 o
  17   5   0      991.20      977.96     23.54 o
  19   5   0     3808.84     3632.43     56.08 o
  21   5   0       26.89       20.83      9.47 o
  23   5   0      529.86      462.95     20.92 o
  25   5   0       41.63       15.11     12.61 o
  27   5   0      191.00      183.42     24.27 o
  29   5   0        0.75       -2.16     17.66 o
   0   6   0        3.61        2.18      5.85 o
   2   6   0     3844.98     4376.19     51.08 o
   4   6   0     1447.37     1541.10     23.70 o
   6   6   0     1900.95     1828.47     24.62 o
   8   6   0     1646.86     1668.54     22.52 o
  10   6   0       86.81       56.82      7.81 o
  12   6   0      526.86      561.86     20.42 o
  14   6   0       49.79       45.76     10.79 o
  16   6   0      436.42      401.92     18.79 o
  18   6   0       58.99       57.76     14.12 o
  20   6   0      721.08      791.20     26.98 o
  22   6   0        0.04        2.40     13.24 o
  24   6   0       31.51       13.61     12.10 o
  26   6   0       44.13       57.02     14.90 o
  28   6   0        0.52      -13.05     13.05 o
   1   7   0     5072.59     5475.60     75.39 o
   3   7   0     1351.36     1325.06     25.40 o
   5   7   0      183.92      174.45      9.81 o
   7   7   0     2060.40     1984.69     27.00 o
   9   7   0      137.08      153.39      9.55 o
  11   7   0      147.94      109.32     10.35 o
  13   7   0     2187.93     2127.88     44.61 o
  15   7   0      122.20      118.20     13.85 o
  17   7   0     1394.99     1288.94     35.16 o
  19   7   0      386.73      390.70     20.74 o
  21   7   0        0.25       12.82     12.00 o
  23   7   0        0.91       -2.35     11.75 o
  25   7   0       33.00       38.96     21.80 o
  27   7   0       38.38       35.41     17.79 o
   0   8   0       54.80       62.35     11.68 o
   2   8   0      663.30      640.82     26.54 o
   4   8   0      302.21      297.16     13.82 o
   6   8   0     2101.90     2013.14     28.85 o
   8   8   0      288.91      349.95     17.07 o
  10   8   0      217.73      257.82     14.40 o
  12   8   0        3.68       12.45     10.46 o
  14   8   0       20.00        0.91     10.46 o
  16   8   0       46.80       32.47     12.41 o
  18   8   0      137.95      123.01     15.32 o
  20   8   0       14.71       33.65     13.16 o
  22   8   0      239.78      216.98     19.12 o
  24   8   0      110.66       88.48     16.32 o
  26   8   0      107.49       98.14     19.54 o
   1   9   0       20.28       11.54     11.03 o
   3   9   0       76.35      101.10     14.19 o
   5   9   0      194.14      150.90     17.21 o
   7   9   0      350.13      292.05     22.31 o
   9   9   0     3442.48     3407.58     62.74 o
  11   9   0      480.54      525.21     58.79 o
  13   9   0        1.67      -12.33     12.33 o
  15   9   0        0.65      -17.24     17.24 o
  17   9   0       16.14       11.34     15.24 o
  19   9   0       38.76       32.72     18.63 o
  21   9   0       16.16        6.60     16.17 o
  23   9   0       69.07       71.28     25.32 o
  25   9   0        7.42       12.86     24.07 o
   0  10   0        0.62       -0.14     19.62 o
   2  10   0      159.52      166.87     22.72 o
   4  10   0      852.35      905.01     42.55 o
   6  10   0       30.47       41.51     14.16 o
   8  10   0       29.62       70.16     15.28 o
  10  10   0      501.86      560.85     49.25 o
  12  10   0      382.54      430.42     47.94 o
  14  10   0       40.62       18.82     37.51 o
  16  10   0       61.80       50.88     19.44 o
  18  10   0       56.89       12.71     28.46 o
  20  10   0       76.73      132.08     36.89 o
  22  10   0       83.18      113.29     38.41 o
   1  11   0       44.62       50.57     19.86 o
   3  11   0      115.18      114.10     27.36 o
   5  11   0       17.50       15.46     52.16 o
   7  11   0       15.67       24.79     17.57 o
   9  11   0      245.00      325.68     28.55 o
  11  11   0        9.16       23.07     29.70 o
  13  11   0      189.57      166.21     40.48 o
  15  11   0        0.29      -12.02     28.74 o
  17  11   0        1.33       -8.57     28.32 o
  19  11   0      140.81      219.54     44.21 o
  21  11   0       40.62       85.94     35.37 o
   0  12   0      326.94      396.24     48.77 o
   2  12   0       19.08       19.24     20.30 o
   4  12   0       14.16      -15.88     18.00 o
   6  12   0       60.19      107.21     34.40 o
   8  12   0        4.02       63.97     35.51 o
  10  12   0      208.02      238.74     45.04 o
  12  12   0       78.71        9.26     30.26 o
  14  12   0        9.75       19.48     32.05 o
  16  12   0       67.95       27.49     34.26 o
  18  12   0        4.39       34.82     37.58 o
   1  13   0       54.57       61.37     24.82 o
   3  13   0      107.06      170.90     42.28 o
   5  13   0       89.18      162.48     42.83 o
   7  13   0        0.00        1.93     31.64 o
   9  13   0       42.96       40.20     31.92 o
  11  13   0       98.26       -6.36     33.71 o
  13  13   0       31.68       32.33     38.27 o
  15  13   0       14.61       66.32     42.00 o
   0  14   0       62.56       72.81     36.75 o
   2  14   0       32.36       33.16     35.78 o
   4  14   0       74.78      110.94     42.14 o
   6  14   0       22.58       39.10     37.72 o
   8  14   0       15.94       15.06     37.17 o
  10  14   0       51.40       86.21     44.21 o
 -31   1   1       30.93        3.96     20.17 o
 -29   1   1      374.98      437.46     25.33 o
 -27   1   1       35.93       29.16     10.10 o
 -25   1   1      347.69      347.21     16.31 o
 -23   1   1       63.89       65.33      9.29 o
 -21   1   1      879.53      868.94     26.32 o
 -19   1   1      733.55      728.58     13.93 o
 -17   1   1     3337.39     3222.61     42.65 o
 -15   1   1     5252.32     5173.98     58.49 o
 -13   1   1        3.24       -1.42      4.41 o
 -11   1   1        2.13        5.81      3.20 o
  -9   1   1     8032.63     8099.72     87.21 o
  -7   1   1    65325.45    66034.16    682.00 o
  -5   1   1    12438.47    12223.52    112.54 o
  -3   1   1    28114.97    28452.93    210.55 o
  -1   1   1     3170.62     2636.72     32.13 o
   1   1   1      297.00      344.02      8.02 o
   3   1   1     5787.95     5921.38     52.03 o
   5   1   1     3998.80     4421.95     74.23 o
   7   1   1     1055.06     1076.18     14.58 o
   9   1   1     2356.44     2353.05     31.73 o
  11   1   1       36.71       30.51      4.22 o
  13   1   1     3300.19     3510.09     50.98 o
  15   1   1     3255.18     3173.87     42.46 o
  17   1   1       57.22       77.52      7.48 o
  19   1   1       77.17       88.64     10.26 o
  21   1   1      645.14      512.79     19.52 o
  23   1   1       10.81       11.04     10.88 o
  25   1   1        2.73       -2.52      9.44 o
  27   1   1        6.19       11.03      9.00 o
  29   1   1       39.93       10.06     12.04 o
  31   1   1        0.11       -3.58     14.83 o
 -32   2   1        4.90       -6.08     22.52 o
 -30   2   1       68.34      104.11     17.39 o
 -28   2   1      465.80      489.53     22.92 o
 -26   2   1       14.22       10.92     11.37 o
 -24   2   1      395.00      420.22     18.07 o
 -22   2   1        8.36        5.41      8.38 o
 -20   2   1     3193.64     3207.71     45.73 o
 -18   2   1      249.83      222.88      7.47 o
 -16   2   1      136.45      134.36      5.08 o
 -14   2   1      615.65      592.46      9.62 o
 -12   2   1     2120.63     2349.69     23.34 o
 -10   2   1    15104.01    16229.04    139.56 o
  -8   2   1    15154.13    16089.55    131.27 o
  -6   2   1     3055.38     3054.81     31.30 o
  -4   2   1    11303.59    11461.70     98.63 o
  -2   2   1   130395.52   126500.96   1214.78 o
   0   2   1     1006.82     1080.60     13.53 o
   2   2   1    32588.79    34591.98    278.45 o
   4   2   1    30770.50    32450.98    249.74 o
   6   2   1     6766.07     7004.90     66.09 o
   8   2   1     2689.56     2519.59     24.79 o
  10   2   1     7746.38     7704.19     73.02 o
  12   2   1    21715.01    22285.90    203.00 o
  14   2   1     2917.16     3209.45     34.38 o
  16   2   1     1642.43     1702.91     22.65 o
  18   2   1       16.51       33.88      7.51 o
  20   2   1      659.98      628.00     22.20 o
  22   2   1      293.53      285.38     15.94 o
  24   2   1       64.32      102.24     12.74 o
  26   2   1       48.06       67.68     13.52 o
  28   2   1      402.19      475.40     23.35 o
  30   2   1        4.13        0.74     12.12 o
 -31   3   1      157.10      184.72     32.74 o
 -29   3   1       60.06       58.10     12.96 o
 -27   3   1       63.43       50.66     12.04 o
 -25   3   1       28.32       17.36     10.49 o
 -23   3   1        0.02       -6.85      6.85 o
 -21   3   1        1.43       14.07      6.73 o
 -19   3   1       23.27       30.90      7.10 o
 -17   3   1        8.34        5.34      5.07 o
 -15   3   1       10.60        1.64      4.70 o
 -13   3   1      376.83      387.78      9.00 o
 -11   3   1      131.60      140.56      5.29 o
  -9   3   1       62.78        8.77      8.00 o
  -7   3   1    19213.32    20839.98    218.70 o
  -5   3   1      101.97      135.83      5.04 o
  -3   3   1    17763.81    17640.20    171.92 o
  -1   3   1    20927.10    21081.56    199.56 o
   1   3   1    21118.91    21569.81    185.35 o
   3   3   1      689.37      822.01     11.53 o
   5   3   1     2719.09     3043.67     31.60 o
   7   3   1       26.17       17.55      3.35 o
   9   3   1     2559.57     2953.96     31.60 o
  11   3   1        4.61       10.76      5.95 o
  13   3   1      158.91      163.08      8.15 o
  15   3   1        9.08       18.20      4.46 o
  17   3   1        4.84       14.99      5.41 o
  19   3   1      470.10      351.49     23.77 o
  21   3   1        4.63        3.91      8.02 o
  23   3   1       52.98       33.98     15.70 o
  25   3   1       19.88       12.98     11.36 o
  27   3   1      149.52      176.32     22.14 o
  29   3   1       22.21       26.84     24.12 o
  31   3   1       79.70       68.88     14.87 o
 -30   4   1      201.78      280.78     25.43 o
 -28   4   1      332.97      419.60     42.42 o
 -26   4   1       44.45       39.26     12.40 o
 -24   4   1      168.13      223.99     16.72 o
 -22   4   1      651.69      660.20     19.44 o
 -20   4   1       35.95       44.20      8.18 o
 -18   4   1      469.24      389.04     14.48 o
 -16   4   1      835.92      901.62     23.92 o
 -14   4   1     1824.42     1867.80     26.85 o
 -12   4   1      256.52      277.46      9.99 o
 -10   4   1    15421.47    17075.51    168.12 o
  -8   4   1     1140.11     1111.77     18.27 o
  -6   4   1      931.06      912.52     17.03 o
  -4   4   1     6642.06     7261.96     81.48 o
  -2   4   1     2707.08     2949.64     34.46 o
   0   4   1      773.79      744.36     14.84 o
   2   4   1    13290.52    13858.34    137.51 o
   4   4   1     1670.12     2031.18     23.57 o
   6   4   1     1533.49     1497.86     19.88 o
   8   4   1     1177.43     1473.91     20.88 o
  10   4   1      534.17      433.30     12.31 o
  12   4   1     2084.77     2116.98     34.35 o
  14   4   1     2940.73     2920.04     39.81 o
  16   4   1       84.43       78.69      8.53 o
  18   4   1      164.52      144.70     10.56 o
  20   4   1      818.82      917.50     25.52 o
  22   4   1      190.97      218.70     14.19 o
  24   4   1       48.61       49.19     13.58 o
  26   4   1      390.43      463.45     24.39 o
  28   4   1       92.32      105.04     33.68 o
  30   4   1       49.70       45.13     15.34 o
 -29   5   1       45.42       60.13     18.59 o
 -27   5   1        0.03      -11.88     11.88 o
 -25   5   1       74.52       49.35     12.58 o
 -23   5   1      221.76      197.87     15.29 o
 -21   5   1      245.88      203.08     16.99 o
 -19   5   1        6.38       -6.31      9.51 o
 -17   5   1      107.77      120.66     11.76 o
 -15   5   1       43.86       32.15      9.06 o
 -13   5   1        0.22        8.97      6.64 o
 -11   5   1      135.70      123.78      8.77 o
  -9   5   1     3625.81     3960.67     49.74 o
  -7   5   1     3266.15     3051.87     36.25 o
  -5   5   1      999.88      793.90     16.45 o
  -3   5   1     9721.36     9971.90    111.22 o
  -1   5   1     2478.75     2590.04     32.54 o
   1   5   1     9135.18     9484.78    154.04 o
   3   5   1     1875.06     1934.92     30.78 o
   5   5   1     5864.39     6349.44     63.37 o
   7   5   1     6961.29     7341.38     77.27 o
   9   5   1     1122.27     1098.38     20.23 o
  11   5   1        2.29        2.61      3.61 o
  13   5   1       77.67       92.69      9.62 o
  15   5   1       20.95       18.30      7.86 o
  17   5   1      103.48       90.03     11.57 o
  19   5   1      332.33      339.41     19.59 o
  21   5   1     1498.05     1604.66     33.65 o
  23   5   1      524.92      648.60     24.11 o
  25   5   1       65.97       32.51     11.97 o
  27   5   1        2.33       -2.59     17.28 o
  29   5   1       51.15       16.84     18.19 o
 -28   6   1      168.58      198.72     19.48 o
 -26   6   1       43.22       29.19     14.40 o
 -24   6   1       12.27       12.48     11.66 o
 -22   6   1       31.28       35.25     11.79 o
 -20   6   1      232.15      234.43     16.33 o
 -18   6   1      592.82      631.93     31.07 o
 -16   6   1     2165.54     2039.81     42.61 o
 -14   6   1     2356.76     2261.75     44.60 o
 -12   6   1       24.11       -0.72      4.16 o
 -10   6   1      425.76      412.28     13.32 o
  -8   6   1      817.69      833.22     15.48 o
  -6   6   1     2125.68     2273.42     33.39 o
  -4   6   1      467.55      471.45     14.10 o
  -2   6   1       51.18       69.93      7.44 o
   0   6   1       19.37        2.63      3.98 o
   2   6   1      317.76      267.11     10.00 o
   4   6   1       10.15       14.33      5.47 o
   6   6   1     1173.35     1169.50     19.49 o
   8   6   1      324.73      286.16      8.86 o
  10   6   1        0.85       -0.66      5.79 o
  12   6   1      342.36      345.17     16.35 o
  14   6   1      354.12      384.53     17.79 o
  16   6   1       28.15       19.32     10.44 o
  18   6   1        7.41       11.30     10.63 o
  20   6   1       23.06        3.18     10.94 o
  22   6   1       41.43       61.77     13.06 o
  24   6   1       98.38      117.96     16.85 o
  26   6   1        0.37       16.68     16.18 o
  28   6   1      102.31       88.00     23.23 o
 -27   7   1      225.33      321.02     23.77 o
 -25   7   1      153.16      144.34     16.88 o
 -23   7   1        2.24      -11.15     11.15 o
 -21   7   1      475.95      566.34     24.44 o
 -19   7   1       79.89       53.80     13.00 o
 -17   7   1      624.15      605.45     24.89 o
 -15   7   1       24.29       32.24     12.80 o
 -13   7   1      291.82      294.43     15.15 o
 -11   7   1      114.98      124.85      9.53 o
  -9   7   1      105.42      125.83      7.18 o
  -7   7   1      515.41      509.45     13.52 o
  -5   7   1    12798.48    12377.73    138.97 o
  -3   7   1      124.22      108.58     10.16 o
  -1   7   1     1808.30     1850.77     34.05 o
   1   7   1      608.14      630.23     19.26 o
   3   7   1      553.74      596.08     17.17 o
   5   7   1      311.74      313.64     11.09 o
   7   7   1      113.39      125.66      7.71 o
   9   7   1     3243.54     3115.77     44.65 o
  11   7   1       14.59       12.85     10.38 o
  13   7   1      826.35      801.46     26.24 o
  15   7   1      106.60      113.17     13.51 o
  17   7   1     1836.33     1911.82     43.84 o
  19   7   1       88.22      102.02     14.29 o
  21   7   1       76.47       79.28     14.26 o
  23   7   1       18.28        8.76     23.63 o
  25   7   1      357.97      327.61     24.63 o
  27   7   1        0.27       -2.77     20.22 o
 -26   8   1       68.48      118.31     17.63 o
 -24   8   1       58.31       45.06     15.08 o
 -22   8   1        1.05        4.71     12.35 o
 -20   8   1      569.11      610.48     26.15 o
 -18   8   1      183.53      161.81     16.33 o
 -16   8   1      360.92      376.84     26.04 o
 -14   8   1        0.71       -6.36     10.80 o
 -12   8   1       89.28       72.43     11.51 o
 -10   8   1        4.36        1.18      7.85 o
  -8   8   1      209.34      172.72     11.42 o
  -6   8   1        7.56       -9.33      9.33 o
  -4   8   1       25.42       -5.73      8.14 o
  -2   8   1     1041.85      980.36     25.33 o
   0   8   1       98.28       93.69     11.31 o
   2   8   1      158.98      169.90     12.32 o
   4   8   1      634.03      616.31     21.38 o
   6   8   1       78.52       57.35      7.04 o
   8   8   1      617.37      654.71     18.91 o
  10   8   1        3.04       19.77      9.21 o
  12   8   1      174.45      119.64     13.93 o
  14   8   1       32.63       28.50     12.06 o
  16   8   1       15.76        6.12     11.53 o
  18   8   1       73.82       94.71     14.58 o
  20   8   1      285.81      272.67     19.44 o
  22   8   1      131.61       95.49     19.02 o
  24   8   1      180.53      188.72     22.14 o
  26   8   1       13.36        8.74     16.07 o
 -25   9   1      247.93      330.44     36.14 o
 -23   9   1       36.19       59.60     19.22 o
 -21   9   1       60.70       57.02     18.35 o
 -19   9   1        9.87        3.04     14.85 o
 -17   9   1       13.74      -12.62     12.62 o
 -15   9   1        9.40        6.18     13.20 o
 -13   9   1      705.60      788.17     33.04 o
 -11   9   1     1844.22     1899.58     51.64 o
  -9   9   1     2455.91     2454.65     45.24 o
  -7   9   1     1217.33     1079.03     30.56 o
  -5   9   1        7.78      -11.95     11.95 o
  -3   9   1       64.54       45.62     14.13 o
  -1   9   1      381.13      365.13     22.48 o
   1   9   1      669.27      650.20     37.55 o
   3   9   1      948.96      964.51     34.24 o
   5   9   1       34.68       15.01     12.84 o
   7   9   1       24.89       46.19     11.49 o
   9   9   1     1882.05     1847.93     47.07 o
  11   9   1     1124.21     1122.53     37.72 o
  13   9   1      344.51      297.94     22.14 o
  15   9   1      197.12      229.65     20.78 o
  17   9   1        0.89        4.69     13.51 o
  19   9   1       17.20       29.51     15.25 o
  21   9   1      106.21      117.74     36.13 o
  23   9   1       69.79       85.03     37.17 o
  25   9   1      181.56      178.21     31.26 o
 -24  10   1        0.86      -27.91     27.91 o
 -22  10   1       74.86       78.06     35.92 o
 -20  10   1        0.44      -25.97     26.94 o
 -18  10   1       30.02       15.14     18.53 o
 -16  10   1        7.11       17.26     19.30 o
 -14  10   1       37.22       84.91     39.93 o
 -12  10   1       17.16       26.52     23.97 o
 -10  10   1      403.59      402.96     30.55 o
  -8  10   1      825.08      807.31     31.61 o
  -6  10   1       25.28       72.89     15.60 o
  -4  10   1        0.20      -12.99     12.99 o
  -2  10   1       56.78       55.99     24.64 o
   0  10   1      194.67      182.03     23.46 o
   2  10   1        2.57      -13.85     17.59 o
   4  10   1        1.76        8.74     13.66 o
   6  10   1      369.91      361.42     22.33 o
   8  10   1        1.76      -10.52     14.03 o
  10  10   1      135.65       99.94     20.66 o
  12  10   1      260.12      323.51     27.21 o
  14  10   1       92.92      127.52     37.86 o
  16  10   1        2.03        0.83     27.49 o
  18  10   1        0.53      -21.97     24.73 o
  20  10   1        2.40      -12.71     29.15 o
  22  10   1        2.42      -23.76     28.18 o
 -21  11   1       14.08       16.16     29.70 o
 -19  11   1       22.28       90.36     35.78 o
 -17  11   1      121.71      143.69     40.20 o
 -15  11   1       13.15        3.59     30.53 o
 -13  11   1        2.01       10.06     17.80 o
 -11  11   1      225.54      253.22     39.51 o
  -9  11   1       89.51      101.15     38.82 o
  -7  11   1       27.13       19.99     18.65 o
  -5  11   1      696.44      759.54     41.06 o
  -3  11   1       52.91       45.19     19.19 o
  -1  11   1       39.17       31.57     19.09 o
   1  11   1       46.48       65.74     21.00 o
   3  11   1      128.25      128.44     23.36 o
   5  11   1      344.39      313.58     22.69 o
   7  11   1      374.41      346.09     44.76 o
   9  11   1       16.74       36.20     29.29 o
  11  11   1       52.74       85.66     34.26 o
  13  11   1        0.01        7.05     28.18 o
  15  11   1        0.08       13.95     30.95 o
  17  11   1       77.16       67.70     34.54 o
  19  11   1       83.14       51.40     34.40 o
  21  11   1       20.38       19.76     32.74 o
 -18  12   1        1.79      -26.39     31.50 o
 -16  12   1       12.06       14.78     34.54 o
 -14  12   1       23.39       46.84     35.65 o
 -12  12   1        8.15       20.45     33.30 o
 -10  12   1        2.43       42.83     32.74 o
  -8  12   1      324.81      368.06     50.84 o
  -6  12   1        1.89      -17.34     17.34 o
  -4  12   1        3.04       33.64     20.67 o
  -2  12   1       55.90       98.30     23.86 o
   0  12   1       30.46        6.58     20.93 o
   2  12   1        0.55        3.67     18.98 o
   4  12   1        2.98       19.92     19.51 o
   6  12   1      664.77      813.90     68.67 o
   8  12   1        2.69       54.02     34.26 o
  10  12   1       83.76       70.88     37.17 o
  12  12   1        0.18       -2.49     31.22 o
  14  12   1       63.16       58.72     36.20 o
  16  12   1        2.82       86.35     40.34 o
  18  12   1       97.43      142.72     44.49 o
 -15  13   1       14.96       15.20     37.03 o
 -13  13   1       16.11       52.36     38.96 o
 -11  13   1      108.44       86.21     40.20 o
  -9  13   1        0.06       -5.94     32.19 o
  -7  13   1       28.65       54.85     37.72 o
  -5  13   1       30.40       21.55     32.47 o
  -3  13   1        4.34       16.15     31.36 o
  -1  13   1        7.26       23.36     27.01 o
   1  13   1        4.90       13.72     21.97 o
   3  13   1       14.76      -15.75     30.81 o
   5  13   1       48.48       46.70     34.13 o
   7  13   1       87.96      171.87     44.21 o
   9  13   1       56.02       69.36     39.51 o
  11  13   1        0.43      -27.08     34.26 o
  13  13   1       36.23       19.90     38.13 o
  15  13   1       10.07       52.92     42.42 o
 -10  14   1       50.59      110.53     46.15 o
  -8  14   1       81.66      171.46     48.36 o
  -6  14   1       21.02       25.97     38.96 o
  -4  14   1        1.46      -20.31     32.19 o
  -2  14   1       15.86       51.67     36.75 o
   0  14   1       45.58       54.22     45.59 o
   2  14   1        0.59       -5.53     31.36 o
   4  14   1       34.66       55.40     34.95 o
   6  14   1       74.45      143.00     45.87 o
   8  14   1       86.34      123.65     44.21 o
  10  14   1        2.30       36.47     38.27 o
 -30   0   2      149.11      119.51     20.72 o
 -28   0   2       16.22       -4.70     15.06 o
 -26   0   2      351.11      384.23     18.13 o
 -24   0   2       49.94       94.45     10.33 o
 -22   0   2     2877.41     3086.46     63.77 o
 -20   0   2     1183.73      991.90     23.00 o
 -18   0   2      827.61      974.72     31.92 o
 -16   0   2      659.70      549.88     40.07 o
 -14   0   2        5.18      -12.16     12.16 o
 -12   0   2    11319.94    12025.69    271.62 o
 -10   0   2    47587.91    49671.89   1497.73 o
  -8   0   2    58719.08    58232.29    844.14 o
  -6   0   2     1151.31      845.17     19.05 o
  -4   0   2    54328.86    56774.59    740.34 o
  -2   0   2    29453.32    25756.32   1129.82 o
   0   0   2    39167.31    29148.87    767.90 o
   2   0   2    12776.68    12441.37    186.72 o
   4   0   2   131450.81   135084.92   1981.17 o
   6   0   2    37024.19    40430.94    728.51 o
   8   0   2     1737.28     1802.22     31.14 o
  10   0   2    14271.39    16189.69    296.81 o
  12   0   2    10555.01    11382.62    222.30 o
  14   0   2     4230.79     3924.40     97.13 o
  16   0   2     3637.12     3454.49     73.91 o
  18   0   2      145.58      114.40     18.24 o
  20   0   2     3208.28     3298.59    108.73 o
  22   0   2      336.23      373.45     33.16 o
  24   0   2      493.72      498.85     25.42 o
  26   0   2      689.10      655.90     30.29 o
  28   0   2      268.81      296.91     22.36 o
  30   0   2        7.90      -12.99     21.41 o
 -31   1   2        0.14       16.58     18.93 o
 -29   1   2       11.67       -5.53     17.13 o
 -27   1   2      108.99       92.34     12.80 o
 -25   1   2       16.37       20.59      7.55 o
 -23   1   2      450.19      458.71     15.77 o
 -21   1   2     2340.75     2221.71     70.60 o
 -19   1   2      169.00      198.01      9.28 o
 -17   1   2        8.10       -2.89      4.83 o
 -15   1   2     1061.92      973.78     16.92 o
 -13   1   2     2189.19     2032.84     28.26 o
 -11   1   2     3526.49     4178.71     51.10 o
  -9   1   2     1435.44     1552.62     19.16 o
  -7   1   2      334.87      304.48      6.27 o
  -5   1   2     9524.92     9495.62     74.78 o
  -3   1   2    21082.27    22640.88    173.62 o
  -1   1   2     4842.95     5348.98     40.03 o
   1   1   2       89.02      131.02      3.32 o
   3   1   2     5713.59     6414.49     59.93 o
   5   1   2    20701.59    22451.48    235.13 o
   7   1   2     3942.68     3574.26     45.10 o
   9   1   2     2705.94     3248.78     37.68 o
  11   1   2      483.50      388.11     10.71 o
  13   1   2     2744.87     2489.53     51.43 o
  15   1   2      450.06      467.76     15.91 o
  17   1   2       17.98       18.22      7.68 o
  19   1   2      402.84      325.05     16.24 o
  21   1   2       98.44      129.22     12.61 o
  23   1   2      181.43      169.79     14.12 o
  25   1   2       18.66       18.26     11.17 o
  27   1   2        0.66       -3.55     11.33 o
  29   1   2      147.10      155.26     16.57 o
  31   1   2      109.21       89.31     27.15 o
 -32   2   2      216.96      210.97     29.29 o
 -30   2   2      195.06      279.08     32.05 o
 -28   2   2      327.75      346.60     32.12 o
 -26   2   2        2.38      -10.72     10.72 o
 -24   2   2       24.96       27.20      9.51 o
 -22   2   2       77.51       88.49      8.44 o
 -20   2   2      586.83      496.02     12.98 o
 -18   2   2     3388.12     3277.86     47.25 o
 -16   2   2       11.50       22.89      4.36 o
 -14   2   2     1384.26     1233.27     16.29 o
 -12   2   2      478.72      561.48      8.55 o
 -10   2   2      355.55      347.16     10.94 o
  -8   2   2    25416.71    26752.18    215.17 o
  -6   2   2     7461.34     8110.92     75.55 o
  -4   2   2    31889.56    32955.88    277.79 o
  -2   2   2     1235.25      920.50     10.98 o
   0   2   2     1090.24      906.64     10.78 o
   2   2   2    17457.42    18598.36    159.25 o
   4   2   2    10119.79    10608.11     87.41 o
   6   2   2    12861.74    13814.27    119.43 o
   8   2   2        5.45        4.95      2.64 o
  10   2   2        0.75       -4.50      4.50 o
  12   2   2     7101.84     7071.34     69.19 o
  14   2   2       88.00      117.22      6.01 o
  16   2   2      760.32      789.16     20.68 o
  18   2   2     5903.27     5626.47    102.00 o
  20   2   2      213.71      160.09     13.60 o
  22   2   2       62.75       84.97     14.85 o
  24   2   2      305.04      322.12     18.70 o
  26   2   2       90.92       86.99     23.01 o
  28   2   2      243.65      268.60     27.91 o
  30   2   2       90.29      123.97     16.37 o
 -31   3   2       20.48       -7.05     23.49 o
 -29   3   2       44.90       25.57     15.07 o
 -27   3   2      392.45      419.55     19.95 o
 -25   3   2       57.98       61.30      9.71 o
 -23   3   2      231.57      227.37     11.03 o
 -21   3   2       88.08       83.49      7.83 o
 -19   3   2     1623.50     1584.82     27.39 o
 -17   3   2      164.86      190.86      7.00 o
 -15   3   2     6513.25     6251.96     59.85 o
 -13   3   2     2608.68     2653.47     27.93 o
 -11   3   2       25.18       28.75      5.16 o
  -9   3   2    22268.03    23279.94    210.92 o
  -7   3   2     3826.03     3392.71     37.07 o
  -5   3   2    11323.08    11141.19    110.61 o
  -3   3   2    11533.66    11024.06    118.56 o
  -1   3   2    16278.24    17170.47    157.14 o
   1   3   2      311.47      306.06      6.67 o
   3   3   2      878.97      829.12     10.94 o
   5   3   2     4988.61     4829.90     44.73 o
   7   3   2    12917.42    12863.29    119.58 o
   9   3   2     3928.31     3798.04     42.66 o
  11   3   2      541.16      493.42      9.57 o
  13   3   2       17.96       11.88      3.40 o
  15   3   2      176.82      135.32      6.79 o
  17   3   2       71.20       41.56      8.26 o
  19   3   2      731.38      854.40     23.21 o
  21   3   2      414.12      535.61     26.83 o
  23   3   2      117.70      135.67     14.56 o
  25   3   2        8.31        3.70     12.21 o
  27   3   2       60.43       99.40     28.15 o
  29   3   2        8.52      -11.26     14.31 o
 -30   4   2        1.10       -6.57     27.42 o
 -28   4   2       71.25       54.71     21.00 o
 -26   4   2      409.06      388.85     18.46 o
 -24   4   2      152.08      124.81     12.39 o
 -22   4   2      870.74      869.62     24.89 o
 -20   4   2        1.99        6.29      8.21 o
 -18   4   2      943.81      780.81     22.25 o
 -16   4   2      729.62      646.39     14.68 o
 -14   4   2      340.82      308.41     10.44 o
 -12   4   2     2331.60     2528.60     33.89 o
 -10   4   2       26.46       19.18      7.98 o
  -8   4   2     2820.53     2982.59     34.26 o
  -6   4   2    15845.71    16093.55    188.49 o
  -4   4   2     1652.05     1448.30     28.87 o
  -2   4   2     9128.17     8771.80     97.09 o
   0   4   2     6478.28     6852.87     77.48 o
   2   4   2      560.69      651.89     16.16 o
   4   4   2     2981.99     2768.04     32.48 o
   6   4   2     2192.58     2383.75     27.05 o
   8   4   2      200.83      189.93      7.33 o
  10   4   2      430.28      375.15     11.90 o
  12   4   2     1699.11     1789.02     22.98 o
  14   4   2     1707.62     1843.63     29.07 o
  16   4   2      277.56      217.58     11.62 o
  18   4   2       73.41       37.44      9.64 o
  20   4   2       14.22       -7.71     10.69 o
  22   4   2      265.91      227.57     15.08 o
  24   4   2        0.11      -11.77     12.02 o
  26   4   2      362.12      391.11     23.86 o
  28   4   2       13.91       34.73     15.06 o
  30   4   2        5.98        5.85     14.45 o
 -31   5   2      157.82      186.95     27.08 o
 -29   5   2       19.34       14.75     18.02 o
 -27   5   2      262.87      265.37     17.51 o
 -25   5   2      157.74      147.53     16.03 o
 -23   5   2       56.44       62.96     11.78 o
 -21   5   2       64.18       59.21     10.81 o
 -19   5   2      300.94      313.21     16.42 o
 -17   5   2     1492.19     1301.88     32.11 o
 -15   5   2     1919.87     1631.03     29.90 o
 -13   5   2     1070.88      937.20     18.70 o
 -11   5   2      283.66      209.57     10.23 o
  -9   5   2      425.43      393.32      9.82 o
  -7   5   2     2441.93     2791.53     37.55 o
  -5   5   2     1725.25     1821.56     30.09 o
  -3   5   2     6965.22     7379.49     93.12 o
  -1   5   2     1807.75     1978.58     28.94 o
   1   5   2     3552.44     3830.29     44.83 o
   3   5   2      389.66      307.20     10.50 o
   5   5   2      107.23      197.32      7.43 o
   7   5   2     4506.26     4291.20     48.41 o
   9   5   2     3049.34     2891.88     36.55 o
  11   5   2     1076.33     1015.56     26.07 o
  13   5   2      121.02      130.06      8.82 o
  15   5   2     1158.44     1166.75     26.04 o
  17   5   2     1368.05     1243.05     27.93 o
  19   5   2      104.21       95.61     11.30 o
  21   5   2      170.79      134.46     14.09 o
  23   5   2      326.10      302.87     18.04 o
  25   5   2       21.24       -0.49     16.62 o
  27   5   2       44.90       49.87     23.03 o
  29   5   2        0.37        3.77     20.17 o
 -30   6   2       42.84       54.22     15.32 o
 -28   6   2        2.19       -4.47     13.50 o
 -26   6   2        1.08        5.25     19.24 o
 -24   6   2        5.75        7.93     11.59 o
 -22   6   2      103.52      100.04     13.31 o
 -20   6   2      668.73      559.40     27.26 o
 -18   6   2       40.39       13.00     11.15 o
 -16   6   2       15.90       32.32      9.02 o
 -14   6   2      139.66      126.15     10.75 o
 -12   6   2      208.53      205.51     11.60 o
 -10   6   2     2991.98     2892.65     40.42 o
  -8   6   2        9.73        4.78      5.64 o
  -6   6   2      720.04      723.07     21.40 o
  -4   6   2      346.42      310.35     12.79 o
  -2   6   2      336.96      381.08     14.18 o
   0   6   2      728.29      798.58     41.21 o
   2   6   2     2038.20     2236.57     33.33 o
   4   6   2      889.33      806.89     15.98 o
   6   6   2      436.48      384.37     15.36 o
   8   6   2      213.12      202.20      7.93 o
  10   6   2       81.31       77.61      7.73 o
  12   6   2      754.92      716.85     17.55 o
  14   6   2      483.83      482.37     28.90 o
  16   6   2      809.94      833.24     23.72 o
  18   6   2        0.15      -12.59     12.59 o
  20   6   2        5.62       -2.80     11.19 o
  22   6   2       44.84       63.36     15.12 o
  24   6   2       29.24       20.48     14.66 o
  26   6   2       35.50       66.89     21.25 o
  28   6   2        8.20       16.23     20.58 o
 -29   7   2        9.42      -14.68     14.68 o
 -27   7   2       23.59       42.94     13.82 o
 -25   7   2       91.72       79.33     14.78 o
 -23   7   2      264.81      249.06     18.49 o
 -21   7   2      147.23      139.68     15.37 o
 -19   7   2        2.04       -4.65     10.62 o
 -17   7   2      440.95      385.47     19.98 o
 -15   7   2     1119.93     1028.25     26.19 o
 -13   7   2      577.32      537.37     24.52 o
 -11   7   2       33.25       12.15      7.21 o
  -9   7   2       23.10        9.28      5.32 o
  -7   7   2      134.94      102.70      9.99 o
  -5   7   2        2.87       -7.52      7.52 o
  -3   7   2      397.34      417.66     15.80 o
  -1   7   2     1871.63     1749.53     52.71 o
   1   7   2     1874.63     2027.10     40.67 o
   3   7   2      223.49      329.93     14.44 o
   5   7   2      207.78      207.41      9.15 o
   7   7   2      679.88      650.71     21.48 o
   9   7   2     1447.21     1364.97     26.13 o
  11   7   2       41.69       57.62      8.17 o
  13   7   2      136.54      144.05     12.22 o
  15   7   2      642.32      566.93     22.99 o
  17   7   2      154.43      166.06     16.93 o
  19   7   2      598.26      649.61     26.07 o
  21   7   2      120.86       72.51     14.43 o
  23   7   2       45.14       44.86     16.28 o
  25   7   2       46.74       41.77     15.90 o
  27   7   2       10.86       35.04     23.07 o
 -26   8   2       45.37       47.48     15.82 o
 -24   8   2       15.03        5.85     15.01 o
 -22   8   2       18.31       22.44     13.20 o
 -20   8   2        1.31       10.38     11.82 o
 -18   8   2      123.64      104.27     15.09 o
 -16   8   2      550.80      488.21     22.89 o
 -14   8   2      520.29      506.24     20.14 o
 -12   8   2      980.67      986.26     26.91 o
 -10   8   2       64.09       17.24      8.50 o
  -8   8   2     1191.20     1343.48     30.84 o
  -6   8   2     1133.00     1113.96     27.17 o
  -4   8   2      589.57      604.25     20.34 o
  -2   8   2      864.53      852.38     40.28 o
   0   8   2      211.32      192.17     16.02 o
   2   8   2      527.60      500.80     20.37 o
   4   8   2       13.63       -7.72      7.72 o
   6   8   2       42.47       13.81      5.79 o
   8   8   2      497.73      419.56     15.67 o
  10   8   2       86.69       66.90      9.57 o
  12   8   2      196.97      190.94     14.15 o
  14   8   2      191.51      145.51     15.33 o
  16   8   2       18.14       17.53     11.64 o
  18   8   2       12.97       12.85     12.18 o
  20   8   2       38.87       62.55     14.22 o
  22   8   2       75.66       58.56     18.12 o
  24   8   2        0.42        0.12     43.73 o
  26   8   2       23.24       27.01     23.24 o
 -25   9   2       14.57       11.52     18.42 o
 -23   9   2        6.02       22.67     19.83 o
 -21   9   2        6.65        4.03     17.19 o
 -19   9   2        2.50      -13.61     13.61 o
 -17   9   2        5.95        4.96     15.76 o
 -15   9   2       96.28      102.88     17.26 o
 -13   9   2        9.51        6.77     11.48 o
 -11   9   2      180.86      185.74     17.13 o
  -9   9   2      759.61      715.47     33.07 o
  -7   9   2       29.65        7.67     12.94 o
  -5   9   2     1665.41     1740.86     46.14 o
  -3   9   2      454.93      352.95     22.14 o
  -1   9   2      105.05      116.21     16.31 o
   1   9   2       12.11       24.60     13.66 o
   3   9   2      201.29      138.56     17.13 o
   5   9   2       59.78       32.73     10.70 o
   7   9   2       42.77       57.24     12.65 o
   9   9   2      113.46      116.73     16.74 o
  11   9   2        0.38       -3.35     18.07 o
  13   9   2      558.77      522.46     31.31 o
  15   9   2       52.01       35.11     14.85 o
  17   9   2       44.91       24.87     14.80 o
  19   9   2       49.52       37.19     20.95 o
  21   9   2        5.24       16.94     21.85 o
  23   9   2       41.91       48.59     24.90 o
 -24  10   2       36.02       37.99     33.57 o
 -22  10   2        4.63       -2.68     19.93 o
 -20  10   2       52.25       85.21     23.74 o
 -18  10   2      145.69      185.76     26.61 o
 -16  10   2      149.20      193.32     32.19 o
 -14  10   2       18.47       36.63     25.21 o
 -12  10   2       80.50       89.82     21.28 o
 -10  10   2      504.09      462.13     27.02 o
  -8  10   2      523.72      533.83     23.82 o
  -6  10   2       58.70       80.46     16.06 o
  -4  10   2      451.07      360.87     24.02 o
  -2  10   2        2.27       -3.77     12.73 o
   0  10   2       43.62       -2.90     13.42 o
   2  10   2      342.55      293.25     22.12 o
   4  10   2      234.54      231.18     21.74 o
   6  10   2        5.05       -2.59     11.39 o
   8  10   2        0.05       -4.58     15.43 o
  10  10   2      325.11      345.95     44.76 o
  12  10   2        0.75       26.53     28.60 o
  14  10   2      140.08       99.48     35.51 o
  16  10   2       55.54      121.72     37.03 o
  18  10   2        3.11       -4.14     28.05 o
  20  10   2       50.01       -3.45     29.15 o
  22  10   2       75.55       77.78     34.26 o
 -21  11   2       32.96       14.92     33.99 o
 -19  11   2      294.47      371.38     51.12 o
 -17  11   2        3.41        4.33     20.20 o
 -15  11   2      340.36      361.77     32.81 o
 -13  11   2       18.98       83.39     22.97 o
 -11  11   2      177.96      204.42     39.65 o
  -9  11   2      134.11      162.47     24.66 o
  -7  11   2      137.36      106.75     19.20 o
  -5  11   2       38.00       45.90     20.00 o
  -3  11   2       74.32       84.47     18.00 o
  -1  11   2       22.52       27.87     16.32 o
   1  11   2       90.58       54.96     17.55 o
   3  11   2        2.67      -10.00     14.41 o
   5  11   2        5.80       17.56     15.47 o
   7  11   2      284.03      291.38     44.35 o
   9  11   2      162.78      206.00     40.07 o
  11  11   2       17.33       41.72     32.88 o
  13  11   2      141.24       80.55     36.06 o
  15  11   2       65.54       56.78     37.03 o
  17  11   2        4.83      -12.99     32.19 o
  19  11   2        0.00       26.53     34.68 o
 -18  12   2      165.36      214.01     46.84 o
 -16  12   2       13.26       19.07     33.57 o
 -14  12   2       36.71        3.45     33.85 o
 -12  12   2       61.68       70.19     36.61 o
 -10  12   2       27.75       -5.11     20.02 o
  -8  12   2       25.03       -3.16     29.15 o
  -6  12   2       28.76       26.80     31.36 o
  -4  12   2       47.69       55.68     21.44 o
  -2  12   2        2.43        6.98     19.68 o
   0  12   2       32.00       -2.74     19.49 o
   2  12   2       21.45       72.81     22.22 o
   4  12   2      261.76      287.65     31.09 o
   6  12   2       42.82       30.81     32.47 o
   8  12   2        2.64       12.99     31.50 o
  10  12   2       13.19       43.24     34.54 o
  12  12   2        2.11        1.80     32.47 o
  14  12   2      124.63      162.75     45.18 o
  16  12   2        1.03      -20.86     31.92 o
  18  12   2        0.00       80.82     40.07 o
 -15  13   2       24.38       16.44     36.20 o
 -13  13   2      171.32      178.64     48.08 o
 -11  13   2        0.70        8.84     33.43 o
  -9  13   2        5.48        9.67     33.02 o
  -7  13   2        1.40       57.75     36.47 o
  -5  13   2       12.69       36.20     34.40 o
  -3  13   2       59.29       49.88     24.33 o
  -1  13   2        7.50       11.09     22.68 o
   1  13   2      133.48      130.43     27.84 o
   3  13   2       20.98       31.22     33.71 o
   5  13   2       40.91       73.92     36.47 o
   7  13   2        7.09        5.39     35.37 o
   9  13   2        2.80      -12.99     32.61 o
  11  13   2       45.60       29.29     38.13 o
  13  13   2       11.80       24.59     36.61 o
 -10  14   2        9.29      -16.58     36.20 o
  -8  14   2       18.68      -34.13     34.13 o
  -6  14   2        5.34       25.42     38.82 o
  -4  14   2      104.66      116.06     43.11 o
  -2  14   2        0.67       33.16     36.47 o
   0  14   2       25.77       26.56     23.73 o
   2  14   2        2.63       36.34     35.92 o
   4  14   2       29.69       14.09     34.40 o
   6  14   2       56.83       57.06     39.38 o
   8  14   2        0.03       36.61     37.99 o
 -33   1   3        3.40      -16.03     16.03 o
 -31   1   3        0.83        8.01     16.16 o
 -29   1   3        3.30       -5.25     16.16 o
 -27   1   3        0.07       -8.89      8.89 o
 -25   1   3      635.24      668.63     23.43 o
 -23   1   3        2.30        5.99      8.92 o
 -21   1   3        0.46       -0.31     10.30 o
 -19   1   3       44.65       36.99      6.08 o
 -17   1   3      941.86      933.45     18.32 o
 -15   1   3        3.80       -0.44      3.63 o
 -13   1   3      279.55      298.89      9.74 o
 -11   1   3      576.37      684.61     12.38 o
  -9   1   3      884.81      931.32     12.67 o
  -7   1   3     1078.91      963.53      9.96 o
  -5   1   3     2207.84     2417.78     20.93 o
  -3   1   3    16176.51    18368.03    141.39 o
  -1   1   3    17373.82    17966.90    153.96 o
   1   1   3      265.56      352.53      6.05 o
   3   1   3    54333.31    59016.21    612.05 o
   5   1   3     5969.06     5607.53     57.55 o
   7   1   3      975.09     1147.50     16.83 o
   9   1   3       56.12      103.63      5.55 o
  11   1   3      942.95     1012.62     22.12 o
  13   1   3      625.84      782.23     19.65 o
  15   1   3      192.90      254.18     11.47 o
  17   1   3     2957.70     2890.27     69.41 o
  19   1   3     1869.72     1766.64     84.35 o
  21   1   3        0.09        5.81      9.50 o
  23   1   3       22.88       27.30     18.78 o
  25   1   3       87.88       64.72     13.47 o
  27   1   3       15.41       18.58     15.00 o
  29   1   3       19.24        6.11     11.06 o
 -32   2   3       19.52       38.69     21.14 o
 -30   2   3       61.06       52.50     21.69 o
 -28   2   3      113.82       87.92     14.34 o
 -26   2   3        0.46       -7.81     10.40 o
 -24   2   3     1498.89     1593.57     38.57 o
 -22   2   3      701.40      583.02     21.26 o
 -20   2   3      636.80      561.13     20.96 o
 -18   2   3     1727.93     1782.51     28.62 o
 -16   2   3       21.36       19.63      5.17 o
 -14   2   3     6950.69     7661.12     77.32 o
 -12   2   3     1703.36     1481.59     15.07 o
 -10   2   3     9994.37    10664.47     98.42 o
  -8   2   3     8983.93     9063.73     75.54 o
  -6   2   3       18.63       20.04      2.55 o
  -4   2   3    11588.22    12077.48    104.19 o
  -2   2   3     2957.12     2885.81     26.34 o
   0   2   3    13858.16    14613.39    126.64 o
   2   2   3    28396.05    30383.44    258.11 o
   4   2   3     5935.21     6026.65     54.32 o
   6   2   3     5213.99     5156.70     50.51 o
   8   2   3      422.12      646.83     12.63 o
  10   2   3      860.50      739.07     12.41 o
  12   2   3     2340.65     2298.40     34.38 o
  14   2   3      489.47      494.30     14.07 o
  16   2   3      156.16      216.31     13.77 o
  18   2   3     1391.38     1584.78     38.56 o
  20   2   3      150.80      107.42     12.61 o
  22   2   3       83.33       83.41     12.82 o
  24   2   3       32.59       32.38     12.47 o
  26   2   3        0.09       16.93     12.89 o
  28   2   3       12.20       23.92     13.80 o
  30   2   3       28.77       32.56     14.98 o
 -31   3   3       21.40       11.47     22.52 o
 -29   3   3        9.27        7.41     14.58 o
 -27   3   3      161.01      117.61     16.94 o
 -25   3   3       16.37       18.12      8.19 o
 -23   3   3      683.12      680.01     27.62 o
 -21   3   3       75.67       55.64      6.82 o
 -19   3   3      521.02      394.04     13.03 o
 -17   3   3      904.46      806.58     18.13 o
 -15   3   3     2929.99     2793.68     30.29 o
 -13   3   3      130.98      125.47      5.06 o
 -11   3   3     2458.96     2813.81     29.93 o
  -9   3   3     8178.90     7963.35     75.15 o
  -7   3   3     3698.76     3411.83     49.14 o
  -5   3   3     1081.96     1111.19     16.05 o
  -3   3   3     7866.38     8537.53     86.51 o
  -1   3   3     2475.56     2359.24     24.80 o
   1   3   3       91.59      120.06      4.02 o
   3   3   3     5354.94     5461.92     50.32 o
   5   3   3      221.30      194.02     10.23 o
   7   3   3     3405.81     3561.24     37.21 o
   9   3   3     1192.91     1409.65     19.62 o
  11   3   3     2068.87     1987.84     23.04 o
  13   3   3     3749.52     3585.44     50.72 o
  15   3   3      390.72      331.69     11.93 o
  17   3   3      139.39      122.20     11.11 o
  19   3   3       44.85       31.49     11.43 o
  21   3   3        0.52       13.26     10.84 o
  23   3   3      446.74      403.92     21.81 o
  25   3   3      188.88      156.88     17.46 o
  27   3   3      363.16      421.61     24.52 o
  29   3   3        7.19       -5.51     13.45 o
 -30   4   3        0.11      -14.95     14.95 o
 -28   4   3       42.05       25.08     13.56 o
 -26   4   3      305.83      357.41     17.84 o
 -24   4   3      435.85      451.10     18.83 o
 -22   4   3      668.22      662.33     24.03 o
 -20   4   3     2100.44     1967.25     38.87 o
 -18   4   3      181.86      221.88     11.72 o
 -16   4   3      541.52      555.31     13.47 o
 -14   4   3      961.98      988.82     18.07 o
 -12   4   3      315.26      357.61     10.70 o
 -10   4   3     1770.55     2014.88     23.45 o
  -8   4   3       44.80       67.88      7.12 o
  -6   4   3      877.16      851.49     17.21 o
  -4   4   3      673.32      733.37     15.83 o
  -2   4   3        1.72       36.29      6.51 o
   0   4   3       49.36       47.76      4.83 o
   2   4   3     8389.61     8011.02     76.67 o
   4   4   3     8126.99     8357.03     75.60 o
   6   4   3      152.16      155.55      5.94 o
   8   4   3      750.95      871.27     13.58 o
  10   4   3     2079.28     2320.97     30.34 o
  12   4   3      203.11      155.73      7.47 o
  14   4   3       78.59      114.35      8.26 o
  16   4   3       45.39       38.02      9.40 o
  18   4   3      128.35      153.72     12.92 o
  20   4   3        0.14       -2.00      9.14 o
  22   4   3       10.84        4.69     11.76 o
  24   4   3       71.96      103.34     32.17 o
  26   4   3      165.56      207.29     20.19 o
  28   4   3        8.09       22.82     21.17 o
 -31   5   3       34.92       53.92     21.62 o
 -29   5   3        1.17        8.23     11.50 o
 -27   5   3        4.96       -0.83     10.72 o
 -25   5   3       23.45       43.63     11.71 o
 -23   5   3      287.22      256.44     15.98 o
 -21   5   3        0.60      -10.43     10.43 o
 -19   5   3      685.28      631.28     18.73 o
 -17   5   3        1.68       -7.85      7.85 o
 -15   5   3     1642.35     1578.87     29.26 o
 -13   5   3      790.43      663.99     15.81 o
 -11   5   3     2116.30     2006.24     33.40 o
  -9   5   3        0.51       -4.22      4.22 o
  -7   5   3      382.44      372.81     12.68 o
  -5   5   3      135.89      141.84      8.66 o
  -3   5   3     9368.06     9454.60    116.54 o
  -1   5   3      334.66      212.53     15.08 o
   1   5   3     3427.01     3708.30     44.03 o
   3   5   3       16.44       30.60      4.68 o
   5   5   3      169.08      161.98      6.97 o
   7   5   3     2436.65     2425.41     32.14 o
   9   5   3     2154.13     2390.11     32.13 o
  11   5   3      656.29      785.12     16.22 o
  13   5   3     1439.37     1483.68     26.59 o
  15   5   3      254.61      233.44     13.28 o
  17   5   3      675.98      688.93     24.20 o
  19   5   3      260.64      287.57     17.14 o
  21   5   3      113.43      155.68     20.21 o
  23   5   3       10.04       29.59     14.83 o
  25   5   3      134.72      126.67     18.85 o
  27   5   3        1.59        7.19     15.11 o
  29   5   3        9.88        4.08     15.83 o
 -30   6   3       20.07       19.96     15.06 o
 -28   6   3       44.52       50.63     13.79 o
 -26   6   3      159.78      184.91     16.51 o
 -24   6   3      433.81      405.35     20.57 o
 -22   6   3       59.71       35.07     11.36 o
 -20   6   3        0.58        3.26      9.99 o
 -18   6   3     1865.72     1948.42     36.16 o
 -16   6   3      120.64      151.00     11.37 o
 -14   6   3      709.47      658.06     19.72 o
 -12   6   3      660.64      629.33     18.56 o
 -10   6   3      850.73      870.20     20.18 o
  -8   6   3      190.20      231.71     11.13 o
  -6   6   3      348.87      248.03     12.00 o
  -4   6   3     1827.75     1623.08     29.86 o
  -2   6   3     1619.43     1780.44     31.71 o
   0   6   3     1472.91     1407.10     56.46 o
   2   6   3      973.12      875.64     19.08 o
   4   6   3      677.32      854.07     16.43 o
   6   6   3      340.81      407.91     11.39 o
   8   6   3      856.82      802.38     21.95 o
  10   6   3        0.40       -4.33      6.25 o
  12   6   3      468.53      522.25     16.46 o
  14   6   3       65.54      104.08      9.75 o
  16   6   3      290.23      319.75     15.97 o
  18   6   3      362.67      328.99     16.71 o
  20   6   3        0.34        4.71     10.82 o
  22   6   3       22.00       22.92     17.39 o
  24   6   3       32.95       40.02     13.85 o
  26   6   3       28.60       27.12     21.24 o
  28   6   3       22.41        9.87     20.04 o
 -29   7   3      325.56      396.53     23.42 o
 -27   7   3        4.71      -11.78     11.78 o
 -25   7   3       92.27      103.25     15.60 o
 -23   7   3        3.25        8.55     12.00 o
 -21   7   3      189.40      190.31     16.50 o
 -19   7   3       19.15        3.72     10.95 o
 -17   7   3      265.12      273.80     15.24 o
 -15   7   3      155.96      134.38     12.24 o
 -13   7   3     2453.68     2446.62     43.03 o
 -11   7   3      891.92      883.16     15.32 o
  -9   7   3        8.80       -6.40      6.40 o
  -7   7   3      956.69     1019.14     23.87 o
  -5   7   3     1314.02     1314.49     35.08 o
  -3   7   3       76.42       49.93      9.57 o
  -1   7   3     3078.86     2962.16     52.53 o
   1   7   3      737.58      619.06     21.47 o
   3   7   3      856.30      956.73     23.59 o
   5   7   3     2929.07     2740.51     36.39 o
   7   7   3        8.72       -5.67      5.67 o
   9   7   3     1110.08     1097.20     23.36 o
  11   7   3      203.00      230.95     13.54 o
  13   7   3     1014.85     1174.07     32.83 o
  15   7   3      215.51      224.09     24.92 o
  17   7   3       15.53       12.40     10.97 o
  19   7   3        8.99       -3.68     11.46 o
  21   7   3      417.09      450.93     26.57 o
  23   7   3       52.40       55.11     16.92 o
  25   7   3       82.89       85.59     18.54 o
  27   7   3       43.88       78.82     24.00 o
 -28   8   3        1.60       13.36     15.20 o
 -26   8   3        2.35       -3.70     12.88 o
 -24   8   3       69.77       77.90     15.65 o
 -22   8   3        9.02       10.74     18.15 o
 -20   8   3        5.67        7.72     11.78 o
 -18   8   3        2.27       -3.97     11.11 o
 -16   8   3        3.64       -9.38      9.38 o
 -14   8   3      406.96      372.70     17.78 o
 -12   8   3      469.95      509.17     19.88 o
 -10   8   3     1727.63     1845.07     53.17 o
  -8   8   3       33.49       24.34      9.38 o
  -6   8   3      587.57      504.06     18.93 o
  -4   8   3       53.78       44.47      9.98 o
  -2   8   3       31.73       22.57      9.77 o
   0   8   3        7.89        8.51     10.55 o
   2   8   3      148.05      155.66     14.73 o
   4   8   3      457.17      506.82     17.70 o
   6   8   3       64.12      101.85      9.66 o
   8   8   3     1746.65     1714.25     31.57 o
  10   8   3       12.03        8.46     10.47 o
  12   8   3      577.66      573.83     21.15 o
  14   8   3      234.72      301.16     18.88 o
  16   8   3       79.55       57.83     13.37 o
  18   8   3      290.78      318.78     32.51 o
  20   8   3        1.69       38.22     53.88 o
  22   8   3        8.98       18.12     20.36 o
  24   8   3       26.64        5.29     21.18 o
 -25   9   3       24.12       21.00     18.58 o
 -23   9   3      182.02      207.82     24.17 o
 -21   9   3       85.39      123.01     20.44 o
 -19   9   3       24.96        5.45     14.61 o
 -17   9   3       57.47       53.22     18.62 o
 -15   9   3       75.91       79.23     14.22 o
 -13   9   3      190.30      193.46     16.93 o
 -11   9   3      517.32      472.07     28.71 o
  -9   9   3      373.23      379.32     18.20 o
  -7   9   3      189.10      146.55     17.44 o
  -5   9   3      457.09      482.55     32.88 o
  -3   9   3     2308.97     2111.34     52.70 o
  -1   9   3      413.80      392.65     30.42 o
   1   9   3      653.50      624.25     27.79 o
   3   9   3        6.69      -12.14     12.14 o
   5   9   3      198.56      218.96     25.32 o
   7   9   3      278.09      282.05     16.81 o
   9   9   3       65.23       66.84     21.01 o
  11   9   3     1072.39     1226.21     38.79 o
  13   9   3      503.40      582.94     33.58 o
  15   9   3        2.81      -11.88     25.84 o
  17   9   3        0.35      -17.09     17.09 o
  19   9   3       71.14       83.45     32.33 o
  21   9   3       22.76       -1.38     28.18 o
  23   9   3        4.52        9.67     30.95 o
 -24  10   3        0.06      -19.44     19.44 o
 -22  10   3       25.82        4.14     20.60 o
 -20  10   3       29.72       49.13     21.91 o
 -18  10   3       33.79       40.10     20.75 o
 -16  10   3        4.41      -15.67     15.67 o
 -14  10   3      212.54      173.88     20.45 o
 -12  10   3      139.17      147.64     26.37 o
 -10  10   3        3.25       -6.57     13.69 o
  -8  10   3      177.59      150.77     16.24 o
  -6  10   3        0.65      -10.33     12.17 o
  -4  10   3        4.19      -11.97     14.67 o
  -2  10   3      134.91      203.19     24.06 o
   0  10   3       23.19        5.34     13.90 o
   2  10   3       58.78       49.50     15.11 o
   4  10   3       67.44       91.91     12.89 o
   6  10   3      281.96      250.68     22.52 o
   8  10   3      116.39      101.82     32.47 o
  10  10   3      402.81      460.32     34.75 o
  12  10   3       22.73        7.05     27.22 o
  14  10   3       59.40       65.76     33.85 o
  16  10   3      147.06       98.09     35.92 o
  18  10   3        2.07      -25.01     26.94 o
  20  10   3        2.90       28.88     31.64 o
  22  10   3        0.98       34.13     32.33 o
 -21  11   3       32.21       54.16     36.89 o
 -19  11   3        3.60       19.57     20.47 o
 -17  11   3       16.55       28.16     21.55 o
 -15  11   3       13.24       59.27     24.39 o
 -13  11   3       79.34       95.64     27.56 o
 -11  11   3        0.45        2.12     15.47 o
  -9  11   3      110.03      126.82     19.88 o
  -7  11   3      798.49      865.15     46.94 o
  -5  11   3        8.97      -10.34     14.06 o
  -3  11   3       34.64       21.51     16.25 o
  -1  11   3      155.63      147.75     20.67 o
   1  11   3        5.37        5.14     15.05 o
   3  11   3        1.24       -0.75     15.43 o
   5  11   3      126.30      125.06     19.68 o
   7  11   3        0.49      -10.47     21.01 o
   9  11   3      139.53      130.13     26.61 o
  11  11   3      401.64      429.96     53.47 o
  13  11   3       21.42       51.67     33.30 o
  15  11   3       40.18       68.80     36.06 o
  17  11   3       32.04       59.13     34.54 o
  19  11   3        1.65       14.23     31.92 o
 -18  12   3       58.46      131.94     41.86 o
 -16  12   3        4.81      -16.72     32.19 o
 -14  12   3       20.91       39.38     35.09 o
 -12  12   3       53.41       69.30     23.09 o
 -10  12   3        6.22        7.58     27.91 o
  -8  12   3        0.33      -12.50     23.36 o
  -6  12   3       99.32      123.30     39.65 o
  -4  12   3       15.33      -12.29     17.58 o
  -2  12   3       12.61       21.05     17.60 o
   0  12   3        1.92       -4.56     16.45 o
   2  12   3       39.93       23.47     17.55 o
   4  12   3       15.57      -16.74     16.74 o
   6  12   3      237.31      224.93     45.18 o
   8  12   3      251.71      282.82     48.91 o
  10  12   3       40.27       75.71     38.69 o
  12  12   3        1.23      -27.49     27.49 o
  14  12   3        2.04      -23.63     31.64 o
  16  12   3        1.17       -4.70     31.92 o
 -15  13   3      115.61      179.06     47.67 o
 -13  13   3        0.16       -9.81     30.67 o
 -11  13   3      109.19      125.45     42.55 o
  -9  13   3       15.19      -21.83     31.78 o
  -7  13   3        0.18        0.69     33.71 o
  -5  13   3        8.73       -0.14     30.53 o
  -3  13   3       64.56       95.48     53.88 o
  -1  13   3        0.31        0.78     21.50 o
   1  13   3        0.80      -20.66     20.66 o
   3  13   3       74.45       92.15     38.55 o
   5  13   3       15.14       34.26     34.68 o
   7  13   3       13.74      -13.95     32.61 o
   9  13   3       24.48       33.02     34.68 o
  11  13   3       57.16       45.18     36.47 o
  13  13   3        0.16        9.95     36.61 o
 -10  14   3        4.40      -23.21     38.13 o
  -8  14   3       50.02      105.97     45.18 o
  -6  14   3       20.67      -11.74     35.65 o
  -4  14   3        6.70       45.45     38.41 o
  -2  14   3       91.52      124.90     41.31 o
   0  14   3        8.17       15.81     23.59 o
   2  14   3       50.49        6.77     34.13 o
   4  14   3       22.52      -10.09     32.47 o
   6  14   3        7.89      -30.81     30.81 o
   8  14   3        0.02      -15.89     34.95 o
 -20   0   4     1329.73     1297.47     70.05 o
 -18   0   4      956.48      988.82     57.20 o
 -16   0   4     2238.37     2245.94     87.32 o
 -14   0   4      455.48      551.81     37.17 o
 -12   0   4    47638.00    51240.94    993.49 o
 -10   0   4       75.60       33.08      5.88 o
  -8   0   4        6.19       14.54      5.47 o
  -6   0   4     1590.05     1515.83     21.63 o
  -4   0   4    17271.91    18942.20    216.28 o
  -2   0   4    15050.39    15304.99    177.29 o
   0   0   4   117225.49   125880.03   1867.55 o
   2   0   4    27612.05    28339.10    513.80 o
   4   0   4    80922.85    85627.97   1534.27 o
   6   0   4       84.04       44.50      8.63 o
   8   0   4     4518.56     4317.70     90.70 o
  10   0   4       11.60       30.57      8.91 o
  12   0   4      131.19      132.24      8.10 o
  14   0   4     4387.88     4007.66    224.37 o
  16   0   4     7715.04     7367.01    215.12 o
  18   0   4      230.72      205.31     26.53 o
  20   0   4      474.71      521.97     39.51 o
  22   0   4      128.43      140.92     26.80 o
  24   0   4       24.68        9.12     20.72 o
  26   0   4       92.06       69.77     18.20 o
  28   0   4       64.05      109.31     19.83 o
  30   0   4       90.84      152.38     39.93 o
 -31   1   4        5.44      -14.65     14.65 o
 -29   1   4       20.85       38.13     16.58 o
 -27   1   4       12.84       11.44      8.96 o
 -25   1   4       88.33       71.90     10.50 o
 -23   1   4     2119.20     1976.24     40.97 o
 -21   1   4      567.68      573.01     18.08 o
 -19   1   4     1006.79      998.84     19.80 o
 -17   1   4     1176.94     1119.68     23.07 o
 -15   1   4      271.84      253.24     10.69 o
 -13   1   4     3397.79     3630.85     44.15 o
 -11   1   4    14614.81    14169.90    147.91 o
  -9   1   4     3084.13     2560.29     25.34 o
  -7   1   4     3016.50     2857.45     23.81 o
  -5   1   4     3368.80     3389.72     32.77 o
  -3   1   4      977.87     1140.62     11.58 o
  -1   1   4    38727.64    41601.70    400.02 o
   1   1   4       17.04       27.50      5.05 o
   3   1   4    75943.23    79219.20   1006.07 o
   5   1   4     2970.58     2745.14     41.49 o
   7   1   4       17.34       36.00      4.79 o
   9   1   4     1042.57     1165.40     22.46 o
  11   1   4     2932.60     2818.41     43.59 o
  13   1   4      211.90      189.72      8.81 o
  15   1   4     1641.07     1623.73     32.72 o
  17   1   4      822.97      903.17     35.07 o
  19   1   4        0.18        7.70     12.90 o
  21   1   4       14.39        6.18     10.58 o
  23   1   4       18.50       28.28     12.02 o
  25   1   4      442.08      493.63     35.52 o
  27   1   4      347.12      378.24     22.90 o
  29   1   4      173.85      178.48     15.85 o
 -32   2   4       10.60        5.80     19.20 o
 -30   2   4      144.61      126.97     23.21 o
 -28   2   4      709.90      735.34     28.17 o
 -26   2   4       13.07       28.44     15.28 o
 -24   2   4      231.52      207.45     31.15 o
 -22   2   4      239.92      265.43     15.12 o
 -20   2   4      951.98      946.92     27.07 o
 -18   2   4      123.00       90.15      8.84 o
 -16   2   4       98.65      118.33      6.08 o
 -14   2   4     4283.84     4089.84     44.05 o
 -12   2   4       90.04      152.88      4.71 o
 -10   2   4    13316.04    13902.99    114.34 o
  -8   2   4     4001.15     3921.17     33.28 o
  -6   2   4      488.47      443.75      7.90 o
  -4   2   4     4375.46     4236.38     35.61 o
  -2   2   4    56014.91    58757.88    449.79 o
   0   2   4     1076.85     1124.36     14.58 o
   2   2   4    43612.54    46114.18    390.09 o
   4   2   4    10076.05    11146.71    103.88 o
   6   2   4     7880.48     8367.10     85.41 o
   8   2   4     1998.20     2162.07     29.13 o
  10   2   4     1139.26     1197.84     19.73 o
  12   2   4      542.53      425.39     11.90 o
  14   2   4     1487.98     1329.65     26.08 o
  16   2   4     3504.27     3283.46     63.99 o
  18   2   4     1513.61     1392.27     36.75 o
  20   2   4      240.17      244.19     16.79 o
  22   2   4      465.43      509.90     28.29 o
  24   2   4        6.69       -1.78     13.22 o
  26   2   4       30.12       31.56     14.67 o
  28   2   4       12.72        9.43     13.99 o
  30   2   4       29.03       12.08     15.59 o
 -31   3   4        0.97       10.22     21.00 o
 -29   3   4       47.33       28.23     14.20 o
 -27   3   4      178.36      201.08     17.21 o
 -25   3   4      458.00      387.86     20.26 o
 -23   3   4      324.56      296.18     18.32 o
 -21   3   4      130.40      113.56      9.06 o
 -19   3   4      762.35      749.20     14.15 o
 -17   3   4     2551.11     2551.19     28.62 o
 -15   3   4      852.26      761.27     12.25 o
 -13   3   4       22.49       14.55      3.68 o
 -11   3   4        0.12        0.38      3.36 o
  -9   3   4     3009.31     3302.84     32.57 o
  -7   3   4     1310.94     1275.06     15.65 o
  -5   3   4      591.81      516.98      9.83 o
  -3   3   4    25916.24    25242.50    215.93 o
  -1   3   4     6910.28     6708.42     58.75 o
   1   3   4      826.03      697.44     10.87 o
   3   3   4      134.71      131.37      4.81 o
   5   3   4       18.14       20.69      3.69 o
   7   3   4       78.02       81.25      6.11 o
   9   3   4     4752.08     4887.32     53.67 o
  11   3   4     6290.02     6366.01     74.11 o
  13   3   4     5350.10     5640.58     67.19 o
  15   3   4     1149.38     1091.46     26.62 o
  17   3   4      820.46      930.27     34.97 o
  19   3   4       15.92        4.58     10.36 o
  21   3   4       56.91       37.61     13.04 o
  23   3   4        4.00       28.51     14.61 o
  25   3   4       67.28       52.55     16.23 o
  27   3   4       25.77       17.44     14.49 o
  29   3   4       15.52       16.49     15.09 o
 -32   4   4       45.52       40.20     27.36 o
 -30   4   4       96.43       66.84     35.99 o
 -28   4   4      359.32      379.79     25.19 o
 -26   4   4      238.62      234.01     15.47 o
 -24   4   4      131.17      164.29     16.85 o
 -22   4   4      144.22      133.20     11.59 o
 -20   4   4      201.47      255.14     11.46 o
 -18   4   4      257.06      237.66     10.67 o
 -16   4   4      728.15      611.80     14.25 o
 -14   4   4     3874.32     3752.73     42.81 o
 -12   4   4     1944.87     1683.93     22.86 o
 -10   4   4       20.05       47.25      5.17 o
  -8   4   4      249.33      234.77      8.27 o
  -6   4   4     3623.08     3286.83     41.75 o
  -4   4   4     4716.46     5300.40     58.05 o
  -2   4   4    12420.92    13223.91    127.78 o
   0   4   4      271.70      237.38      7.93 o
   2   4   4       90.97      103.59      6.42 o
   4   4   4      221.02      330.41      7.70 o
   6   4   4     2485.15     2252.88     26.65 o
   8   4   4     3465.60     3264.73     36.25 o
  10   4   4     5697.99     5769.73     58.96 o
  12   4   4      637.83      590.16     23.76 o
  14   4   4       20.71       26.53      7.57 o
  16   4   4      126.31      104.93     11.89 o
  18   4   4      261.30      232.03     15.00 o
  20   4   4      730.00      790.57     30.28 o
  22   4   4      430.24      429.67     24.38 o
  24   4   4      357.47      393.21     24.85 o
  26   4   4       44.42       52.41     16.59 o
  28   4   4      105.67      140.77     19.56 o
 -31   5   4      142.02      120.83     50.36 o
 -29   5   4        3.18       -9.22     10.73 o
 -27   5   4      104.93       98.63     13.28 o
 -25   5   4      148.61      158.38     14.21 o
 -23   5   4      923.18      900.01     42.64 o
 -21   5   4        0.11       -6.98      6.98 o
 -19   5   4     1091.24      915.44     30.52 o
 -17   5   4       87.08       74.20      8.76 o
 -15   5   4      964.72     1011.52     33.98 o
 -13   5   4        0.36       -2.99      5.83 o
 -11   5   4      724.13      734.38     15.47 o
  -9   5   4       89.65      102.01      6.41 o
  -7   5   4       13.41       14.74      5.84 o
  -5   5   4     2754.74     2788.99     41.78 o
  -3   5   4     1447.37     1286.63     22.72 o
  -1   5   4      267.69      155.88      7.59 o
   1   5   4    10793.95    12017.00    115.02 o
   3   5   4     1895.33     1846.92     23.20 o
   5   5   4      325.47      317.27      8.48 o
   7   5   4      636.63      668.41     18.48 o
   9   5   4      769.28      856.35     17.27 o
  11   5   4     3582.40     3732.12     45.95 o
  13   5   4       62.00       51.31     10.10 o
  15   5   4       24.19       30.57     10.28 o
  17   5   4       41.13       17.64     10.53 o
  19   5   4      214.54      185.33     15.30 o
  21   5   4       24.18       -9.29     10.88 o
  23   5   4       37.71        0.55     14.91 o
  25   5   4        5.51        9.77     22.67 o
  27   5   4       64.10       84.84     18.77 o
 -30   6   4       46.11       39.27     29.29 o
 -28   6   4       17.67       11.99     16.27 o
 -26   6   4       82.87       89.91     14.29 o
 -24   6   4      252.24      253.25     17.36 o
 -22   6   4        0.41       -3.36     11.60 o
 -20   6   4      309.15      313.81     14.67 o
 -18   6   4      466.90      418.40     16.63 o
 -16   6   4      878.24      827.25     22.11 o
 -14   6   4        9.08       -8.15      8.15 o
 -12   6   4      234.96      228.35      9.71 o
 -10   6   4       26.96       28.10      5.90 o
  -8   6   4        4.17        3.43      6.39 o
  -6   6   4     2192.57     2267.16     37.45 o
  -4   6   4       87.28       90.58      8.06 o
  -2   6   4      257.06      289.61     12.53 o
   0   6   4     6038.06     6448.94    119.44 o
   2   6   4       56.53       49.36      6.43 o
   4   6   4      456.49      476.71     12.25 o
   6   6   4     5699.49     5475.53     61.46 o
   8   6   4      155.92      181.84      9.35 o
  10   6   4        0.67       -5.87      5.87 o
  12   6   4      132.59      119.27     10.18 o
  14   6   4      369.92      388.65     16.85 o
  16   6   4      821.82      801.82     47.04 o
  18   6   4       45.43       67.66     13.41 o
  20   6   4        9.78       -7.01     12.60 o
  22   6   4      158.53      145.73     16.34 o
  24   6   4       46.87       78.92     18.64 o
  26   6   4        0.69       34.98     17.54 o
 -29   7   4       66.59       98.16     16.59 o
 -27   7   4       36.14       59.73     14.35 o
 -25   7   4      315.53      293.31     24.15 o
 -23   7   4       77.15       58.40     13.80 o
 -21   7   4       37.54        6.69     10.96 o
 -19   7   4       16.44        2.46      9.20 o
 -17   7   4      455.97      475.97     31.25 o
 -15   7   4       63.81       53.92     11.24 o
 -13   7   4       15.43       -9.23      9.23 o
 -11   7   4     2241.14     2251.26     32.01 o
  -9   7   4        0.77       -6.54      6.54 o
  -7   7   4       78.93      138.63     10.85 o
  -5   7   4      567.28      489.25     16.08 o
  -3   7   4     1467.96     1620.61     31.98 o
  -1   7   4      577.54      616.08     19.22 o
   1   7   4       64.99      119.95     15.83 o
   3   7   4       45.46       72.30      7.84 o
   5   7   4      370.07      427.61     14.75 o
   7   7   4     2385.61     2676.56     35.93 o
   9   7   4     2075.62     2337.87     37.06 o
  11   7   4       15.89       -5.04      8.41 o
  13   7   4       25.13       43.57     10.35 o
  15   7   4      326.28      381.97     20.10 o
  17   7   4      152.51      151.01     19.29 o
  19   7   4        0.34       -6.04     15.52 o
  21   7   4      284.25      340.27     25.05 o
  23   7   4      146.72      152.14     23.97 o
  25   7   4       15.07       23.13     22.67 o
 -28   8   4       32.01       44.41     15.43 o
 -26   8   4       44.07       51.41     14.88 o
 -24   8   4       56.80       51.74     15.15 o
 -22   8   4       89.52       78.67     21.64 o
 -20   8   4      108.66      135.64     16.09 o
 -18   8   4       32.29       19.42     10.61 o
 -16   8   4       45.87       43.29     10.89 o
 -14   8   4     1646.98     1612.25     35.21 o
 -12   8   4      186.65      140.43     10.15 o
 -10   8   4      417.63      388.95     19.67 o
  -8   8   4       15.79       -8.32      8.32 o
  -6   8   4      755.70      877.85     24.39 o
  -4   8   4     1601.31     1638.91     33.74 o
  -2   8   4      920.11      777.79     59.86 o
   0   8   4      164.16      168.57     25.01 o
   2   8   4       11.30        4.65     11.65 o
   4   8   4     1796.04     1909.55     35.33 o
   6   8   4        1.20        1.18      7.75 o
   8   8   4     2322.11     2427.37     42.46 o
  10   8   4       52.48       33.18     11.19 o
  12   8   4        3.73        1.12     10.49 o
  14   8   4      569.42      519.04     26.52 o
  16   8   4      255.21      249.75     21.16 o
  18   8   4      129.45       88.63     23.01 o
  20   8   4       47.06       74.92     22.49 o
  22   8   4        6.35      -18.65     18.65 o
  24   8   4        0.10        0.32     31.36 o
 -25   9   4        0.84       48.26     19.13 o
 -23   9   4      174.73      193.29     24.27 o
 -21   9   4        5.91       21.73     13.29 o
 -19   9   4       41.79       25.58     18.27 o
 -17   9   4       28.24       28.10     12.72 o
 -15   9   4       61.70       37.59     12.65 o
 -13   9   4        1.42       -3.12     11.31 o
 -11   9   4      281.89      243.72     18.52 o
  -9   9   4      502.98      457.87     22.15 o
  -7   9   4      505.07      552.00     26.31 o
  -5   9   4     1125.32      968.31     34.06 o
  -3   9   4        6.00        7.07     13.97 o
  -1   9   4      115.82      127.53     17.27 o
   1   9   4        0.49        2.65     12.96 o
   3   9   4       23.74        1.53      9.01 o
   5   9   4      159.86      174.64     13.68 o
   7   9   4      756.41      797.26     25.24 o
   9   9   4      289.50      296.37     28.83 o
  11   9   4      288.07      290.89     50.98 o
  13   9   4      291.79      233.63     40.48 o
  15   9   4        2.04       27.49     27.63 o
  17   9   4       34.45       39.24     29.57 o
  19   9   4       39.01       50.29     32.05 o
  21   9   4       31.37        3.87     29.57 o
  23   9   4        4.88      -18.38     27.91 o
 -24  10   4       57.33       44.14     39.31 o
 -22  10   4       27.86       25.24     22.85 o
 -20  10   4      108.51      123.76     26.18 o
 -18  10   4       32.33        9.96     17.92 o
 -16  10   4        0.01        1.35     16.91 o
 -14  10   4       50.41       64.60     17.10 o
 -12  10   4      178.23      153.95     28.55 o
 -10  10   4       31.58       24.27     15.65 o
  -8  10   4      745.45      796.48     33.08 o
  -6  10   4      342.58      370.31     33.45 o
  -4  10   4      145.60      100.11     17.77 o
  -2  10   4       25.66       -7.75     14.00 o
   0  10   4        5.52      -13.48     14.44 o
   2  10   4        6.64      -13.23     13.23 o
   4  10   4        9.94      -10.00     14.33 o
   6  10   4       31.37        9.98     14.37 o
   8  10   4       88.97       49.49     21.80 o
  10  10   4       14.38       22.09     20.51 o
  12  10   4        4.79      -13.26     26.67 o
  14  10   4        1.21       17.27     30.12 o
  16  10   4       43.08       17.41     30.26 o
  18  10   4        0.04       34.54     31.50 o
  20  10   4       20.30      -12.16     29.84 o
 -21  11   4      133.10      125.77     33.09 o
 -19  11   4       71.35      153.35     81.31 o
 -17  11   4        0.03       -9.79     19.40 o
 -15  11   4      132.72      141.37     21.35 o
 -13  11   4       69.70      132.34     20.97 o
 -11  11   4       39.68       29.12     16.60 o
  -9  11   4       20.87       29.59     17.32 o
  -7  11   4       75.19       96.04     24.54 o
  -5  11   4       55.60       20.57     15.30 o
  -3  11   4      202.18      155.46     29.35 o
  -1  11   4       52.27       38.68     19.22 o
   1  11   4       23.74       12.25     15.99 o
   3  11   4       79.17       50.30     17.57 o
   5  11   4        7.28        6.99     14.95 o
   7  11   4       41.23        9.41     21.28 o
   9  11   4      329.24      323.79     33.58 o
  11  11   4       88.56       82.07     36.20 o
  13  11   4       71.72       83.03     37.17 o
  15  11   4        1.28       23.76     33.16 o
  17  11   4       16.65       61.07     35.51 o
  19  11   4        1.69       -3.45     33.30 o
 -18  12   4      143.10      185.55     44.90 o
 -16  12   4        5.86       -2.75     20.91 o
 -14  12   4        0.64       27.24     22.74 o
 -12  12   4        7.91       26.90     17.71 o
 -10  12   4       25.52       36.87     18.21 o
  -8  12   4       60.49       30.80     18.18 o
  -6  12   4      115.62      100.32     27.38 o
  -4  12   4       34.75       26.93     17.68 o
  -2  12   4        2.47       16.72     17.48 o
   0  12   4        0.49      -13.85     13.85 o
   2  12   4      162.48      140.17     22.47 o
   4  12   4      153.79      170.16     30.50 o
   6  12   4       90.98       41.20     42.21 o
   8  12   4       26.52      103.22     27.21 o
  10  12   4        0.91       18.24     33.30 o
  12  12   4        2.14       14.37     36.47 o
  14  12   4      176.72      237.64     48.91 o
  16  12   4        5.64       19.20     38.82 o
 -15  13   4       29.52       30.53     37.86 o
 -13  13   4        4.58       26.11     37.17 o
 -11  13   4       15.16       53.05     37.86 o
  -9  13   4       40.52       57.56     24.61 o
  -7  13   4       20.37       53.89     27.02 o
  -5  13   4        0.57       20.15     24.37 o
  -3  13   4        0.97        3.29     17.74 o
  -1  13   4        0.01      -16.19     17.31 o
   1  13   4       46.16       51.82     21.45 o
   3  13   4       17.53       44.21     25.91 o
   5  13   4        4.47       -7.05     30.40 o
   7  13   4       12.79        8.15     33.71 o
   9  13   4        1.31      -27.91     27.91 o
  11  13   4       12.29        3.45     36.06 o
  13  13   4        2.94       19.48     38.82 o
 -10  14   4        3.48      -32.74     36.75 o
  -8  14   4       14.34      -17.27     36.06 o
  -6  14   4        8.42      -22.52     34.95 o
  -4  14   4        6.35      -30.12     30.12 o
  -2  14   4       24.27       54.02     36.61 o
   0  14   4      157.17      178.44     32.14 o
   2  14   4       29.88       54.16     37.17 o
   4  14   4       22.37      -20.31     33.99 o
   6  14   4       78.19       52.78     41.86 o
   8  14   4        1.37       35.37     37.86 o
 -29   1   5       35.49       39.79     16.58 o
 -27   1   5        9.19        9.11      8.60 o
 -25   1   5       43.82       45.41      8.96 o
 -23   1   5      504.74      446.46     17.46 o
 -21   1   5      238.82      219.71     12.12 o
 -19   1   5      244.14      220.89     11.33 o
 -17   1   5      813.17      796.54     18.90 o
 -15   1   5      141.86      133.76     10.22 o
 -13   1   5      124.98      166.41      7.25 o
 -11   1   5      141.77      169.25      5.64 o
  -9   1   5     1464.10     1438.06     15.78 o
  -7   1   5      572.50      666.80      9.79 o
  -5   1   5    16044.09    16850.53    136.91 o
  -3   1   5    13372.12    13683.44    118.62 o
  -1   1   5      623.05      811.26     14.76 o
   1   1   5     7314.67     7716.08    112.28 o
   3   1   5    11044.09    11601.48    153.98 o
   5   1   5       83.29       88.63      7.64 o
   7   1   5     5984.34     6191.52     86.72 o
   9   1   5      553.56      611.93     26.43 o
  11   1   5       75.44      133.17     17.06 o
  13   1   5      498.23      425.67     12.45 o
  15   1   5      357.55      474.55     26.04 o
  17   1   5      421.64      475.44     27.99 o
  19   1   5      180.98      192.02     19.68 o
  21   1   5       15.34       39.65     16.01 o
  23   1   5       22.24       23.16     13.11 o
  25   1   5        1.02      -13.35     13.35 o
  27   1   5       90.11       71.60     16.59 o
  29   1   5       10.50       10.96     12.86 o
 -32   2   5        3.91       10.09     18.79 o
 -30   2   5        1.95       -6.91     17.55 o
 -28   2   5        9.08      -10.59     10.59 o
 -26   2   5       51.45       44.99     10.80 o
 -24   2   5        1.87       -8.88      8.88 o
 -22   2   5      701.41      614.23     22.51 o
 -20   2   5      753.46      830.44     24.44 o
 -18   2   5        2.74        0.35      6.12 o
 -16   2   5      601.35      574.11     15.86 o
 -14   2   5      342.82      422.85      9.77 o
 -12   2   5      223.27      223.83      6.08 o
 -10   2   5     1598.08     1756.49     18.66 o
  -8   2   5      909.98     1145.18     13.60 o
  -6   2   5      153.73      135.82      4.35 o
  -4   2   5    62783.34    66343.36    529.38 o
  -2   2   5    18627.81    20540.29    167.94 o
   0   2   5     9814.90     9742.65     91.90 o
   2   2   5      416.77      312.68      7.26 o
   4   2   5     2469.41     2721.90     29.77 o
   6   2   5     8021.52     8303.67     92.72 o
   8   2   5     3955.53     4612.49     67.71 o
  10   2   5     1298.00     1435.11     27.48 o
  12   2   5      543.45      406.93     13.55 o
  14   2   5      430.16      390.20     19.03 o
  16   2   5      343.10      384.33     23.49 o
  18   2   5      750.33      661.79     26.39 o
  20   2   5        7.49        7.29     11.24 o
  22   2   5      120.29       81.62     14.80 o
  24   2   5      373.11      349.01     22.60 o
  26   2   5       14.54       14.38     14.71 o
  28   2   5       13.39       12.25     14.91 o
 -31   3   5       28.61       50.15     23.21 o
 -29   3   5       15.21       12.23     12.09 o
 -27   3   5      170.24      174.91     16.53 o
 -25   3   5      154.46      161.22     15.33 o
 -23   3   5      132.99      118.20      9.67 o
 -21   3   5        2.06        9.23      5.67 o
 -19   3   5      175.47      169.24      7.34 o
 -17   3   5      619.91      593.42     12.00 o
 -15   3   5      224.02      200.89      6.47 o
 -13   3   5      231.47      200.57      6.88 o
 -11   3   5     2627.02     2798.91     31.10 o
  -9   3   5      387.73      501.65     10.52 o
  -7   3   5     3742.26     3650.67     38.40 o
  -5   3   5     6586.03     7173.64     74.91 o
  -3   3   5     1625.99     1604.81     18.80 o
  -1   3   5     1107.83     1225.01     16.15 o
   1   3   5       27.55       24.88      5.12 o
   3   3   5     9103.33     8829.89     79.51 o
   5   3   5     9543.92     9560.18     98.44 o
   7   3   5        5.48        2.53      4.13 o
   9   3   5     1227.28     1246.65     19.61 o
  11   3   5      442.68      535.82     14.25 o
  13   3   5     1744.78     1905.85     26.29 o
  15   3   5     2087.02     2001.35     52.03 o
  17   3   5      138.92      145.48     17.26 o
  19   3   5        4.28       12.72     12.10 o
  21   3   5       35.35       50.38     19.42 o
  23   3   5      287.09      298.02     21.69 o
  25   3   5      638.29      761.10     58.28 o
  27   3   5       50.40       37.51     16.37 o
  29   3   5        0.72       17.13     16.28 o
 -32   4   5       14.95      -14.09     22.52 o
 -30   4   5       57.67       62.87     15.48 o
 -28   4   5      166.21      173.45     13.49 o
 -26   4   5      218.95      244.72     14.43 o
 -24   4   5     1062.17     1041.14     34.64 o
 -22   4   5      523.16      536.28     15.91 o
 -20   4   5       19.70       12.43     12.49 o
 -18   4   5      463.53      396.69     13.76 o
 -16   4   5     1841.90     1769.30     24.44 o
 -14   4   5      184.74      134.86      8.67 o
 -12   4   5     2759.51     2713.17     33.25 o
 -10   4   5        5.34       -1.26      4.87 o
  -8   4   5      232.24      221.82      7.82 o
  -6   4   5     6961.35     7653.05     80.97 o
  -4   4   5    15626.74    16993.53    157.80 o
  -2   4   5      121.68       69.01      4.37 o
   0   4   5     5964.33     6025.76     61.11 o
   2   4   5      521.54      457.21     10.65 o
   4   4   5      228.87      244.29      8.02 o
   6   4   5       53.45       68.84      5.86 o
   8   4   5     2028.38     1987.28     27.53 o
  10   4   5     3321.73     3158.97     38.93 o
  12   4   5      142.21      149.55      8.77 o
  14   4   5      206.76      271.70     10.75 o
  16   4   5       23.91        1.64      9.17 o
  18   4   5        1.96       15.96     12.91 o
  20   4   5      109.17       74.67     15.67 o
  22   4   5       81.26      110.60     38.05 o
  24   4   5        6.36       14.71     15.52 o
  26   4   5       16.40        7.59     15.44 o
  28   4   5        2.02       -0.30     15.76 o
 -31   5   5       68.26       46.55     12.36 o
 -29   5   5       46.36       57.45     12.34 o
 -27   5   5       80.74       93.42     12.95 o
 -25   5   5       72.98       93.67     12.50 o
 -23   5   5       16.13       10.96     10.06 o
 -21   5   5       20.14       13.87      8.43 o
 -19   5   5      399.97      440.79     16.24 o
 -17   5   5       17.04       14.61      9.43 o
 -15   5   5      271.45      205.10      9.39 o
 -13   5   5     1653.07     1620.95     29.48 o
 -11   5   5      790.24      781.68     16.87 o
  -9   5   5        4.18        6.40      4.77 o
  -7   5   5     1696.80     1516.36     25.00 o
  -5   5   5     4855.01     4657.99     53.95 o
  -3   5   5      705.84      631.75     14.43 o
  -1   5   5     3826.02     3976.77     50.80 o
   1   5   5      190.30      190.40      9.26 o
   3   5   5     1618.87     1804.56     22.08 o
   5   5   5      477.62      469.88     10.43 o
   7   5   5     1114.18     1111.32     17.76 o
   9   5   5     4493.44     4695.14     59.14 o
  11   5   5     5301.75     5686.77     71.29 o
  13   5   5      501.01      519.67     21.23 o
  15   5   5      448.38      430.45     20.02 o
  17   5   5      268.80      252.13     16.81 o
  19   5   5        2.31       -9.95     10.69 o
  21   5   5      152.57      195.65     20.42 o
  23   5   5      622.75      807.11     35.27 o
  25   5   5        5.64       24.95     15.76 o
  27   5   5        2.86       38.33     17.59 o
 -30   6   5        0.22        7.01     20.57 o
 -28   6   5      358.19      411.53     21.40 o
 -26   6   5      333.62      314.72     27.52 o
 -24   6   5        1.52        0.15     11.18 o
 -22   6   5       27.29       10.76      9.10 o
 -20   6   5        2.58        6.69      8.40 o
 -18   6   5       93.65       76.87     10.65 o
 -16   6   5      180.97      174.38     12.09 o
 -14   6   5     5060.89     4989.80     62.57 o
 -12   6   5       35.41       16.39      7.06 o
 -10   6   5      218.46      224.72      9.42 o
  -8   6   5        4.24       -6.45      7.55 o
  -6   6   5      257.16      296.55     11.82 o
  -4   6   5       74.08       59.92      7.72 o
  -2   6   5     2658.20     2631.31     42.52 o
   0   6   5     6069.10     6374.62     77.20 o
   2   6   5     3169.49     3620.21     43.72 o
   4   6   5        6.28       11.61      4.30 o
   6   6   5       55.05       84.90      6.02 o
   8   6   5        1.61       15.62      7.85 o
  10   6   5      546.44      598.36     15.97 o
  12   6   5     1182.84     1254.99     29.51 o
  14   6   5       12.42       14.87     11.45 o
  16   6   5        4.87       25.62     11.57 o
  18   6   5       11.84       -5.27     11.63 o
  20   6   5       89.27       85.34     14.94 o
  22   6   5      142.31      173.11     23.31 o
  24   6   5        2.83       -6.16     15.96 o
  26   6   5        9.38       13.77     17.35 o
 -29   7   5       11.48        8.81     13.47 o
 -27   7   5       51.80       89.23     15.29 o
 -25   7   5      232.78      208.99     18.20 o
 -23   7   5        4.73      -11.75     11.75 o
 -21   7   5        9.24       14.77      9.75 o
 -19   7   5      167.08      127.54     12.38 o
 -17   7   5      510.81      543.27     30.08 o
 -15   7   5      252.80      201.50     13.94 o
 -13   7   5     2033.14     1997.39     33.34 o
 -11   7   5        6.95       -6.47      6.47 o
  -9   7   5     1792.31     2029.38     41.83 o
  -7   7   5       59.51       23.17      7.55 o
  -5   7   5      364.44      270.35     13.92 o
  -3   7   5      515.13      545.31     18.57 o
  -1   7   5       48.42       19.89      7.43 o
   1   7   5      589.56      656.95     18.18 o
   3   7   5      155.08      184.31      9.67 o
   5   7   5     1080.93      914.83     18.19 o
   7   7   5      883.64      936.92     18.80 o
   9   7   5     2444.03     2458.16     38.52 o
  11   7   5       24.16       -1.17      8.54 o
  13   7   5      721.49      690.99     26.77 o
  15   7   5      183.02      161.36     16.98 o
  17   7   5       69.71       85.62     15.28 o
  19   7   5        4.17       -2.27     15.06 o
  21   7   5       89.89      107.71     20.12 o
  23   7   5       72.41       93.13     26.67 o
  25   7   5      248.27      267.89     33.14 o
 -28   8   5        0.17       14.30     14.43 o
 -26   8   5       34.39       62.55     21.50 o
 -24   8   5        2.99       -8.82     13.55 o
 -22   8   5      308.78      266.87     19.87 o
 -20   8   5      361.24      434.55     19.81 o
 -18   8   5      144.30      129.62     13.54 o
 -16   8   5      210.38      181.83     14.44 o
 -14   8   5      142.95      138.61     13.75 o
 -12   8   5      296.33      262.31     12.81 o
 -10   8   5      658.66      607.18     19.35 o
  -8   8   5      121.23      126.30     12.06 o
  -6   8   5     1691.86     1665.58     34.61 o
  -4   8   5      159.25      118.85     13.53 o
  -2   8   5     1922.31     1637.84     46.32 o
   0   8   5      192.34      121.48     15.19 o
   2   8   5      697.49      733.47     21.63 o
   4   8   5      284.55      271.00     23.18 o
   6   8   5      928.37      918.79     23.58 o
   8   8   5      763.42      752.33     22.25 o
  10   8   5       16.20       31.79     11.05 o
  12   8   5      909.53      889.34     28.12 o
  14   8   5      235.69      154.39     24.91 o
  16   8   5        8.83       12.38     26.46 o
  18   8   5       12.59       15.33     39.17 o
  20   8   5       67.69       63.79     23.35 o
  22   8   5       34.48        4.71     29.98 o
  24   8   5        0.00      -21.64     21.64 o
 -25   9   5        7.24       13.48     14.22 o
 -23   9   5        0.62       -3.80     13.10 o
 -21   9   5       31.22       17.70     15.90 o
 -19   9   5        7.35        6.35     12.29 o
 -17   9   5       34.86       52.20     13.32 o
 -15   9   5        3.38       25.19     12.66 o
 -13   9   5        0.05      -10.89     10.89 o
 -11   9   5      103.95      102.17     15.16 o
  -9   9   5        1.76      -14.29     14.29 o
  -7   9   5     1314.49     1229.61     46.17 o
  -5   9   5      171.65      139.96     19.05 o
  -3   9   5      765.30      945.56     34.99 o
  -1   9   5      496.52      440.96     39.22 o
   1   9   5       30.78       33.32      9.99 o
   3   9   5      139.65      129.00     18.00 o
   5   9   5       42.20       51.56     14.92 o
   7   9   5      140.45      147.96     17.93 o
   9   9   5      197.69      195.45     42.62 o
  11   9   5        3.51       17.16     17.92 o
  13   9   5        7.05      -16.72     24.87 o
  15   9   5        3.96       -2.21     27.77 o
  17   9   5      192.84      247.58     42.55 o
  19   9   5       46.76       81.79     34.54 o
  21   9   5       19.72       -4.28     30.40 o
  23   9   5       22.55       17.27     28.18 o
 -24  10   5       32.05       43.28     24.81 o
 -22  10   5      327.84      416.27     36.95 o
 -20  10   5       13.95       24.11     20.29 o
 -18  10   5        0.15       17.78     26.76 o
 -16  10   5      117.61      104.51     20.37 o
 -14  10   5      186.98      269.27     23.97 o
 -12  10   5        2.83        5.51     14.71 o
 -10  10   5      661.18      629.01     40.23 o
  -8  10   5       25.74       21.84     14.23 o
  -6  10   5       18.81       25.99     14.86 o
  -4  10   5        0.03        6.69     14.26 o
  -2  10   5        1.46       -2.22     14.96 o
   0  10   5      328.73      306.07     23.15 o
   2  10   5        0.02      -14.03     14.03 o
   4  10   5      324.71      384.71     25.56 o
   6  10   5      224.18      241.97     21.96 o
   8  10   5       39.17       61.45     45.39 o
  10  10   5       55.41       48.97     20.99 o
  12  10   5       50.35       32.19     30.12 o
  14  10   5      128.51      154.60     39.93 o
  16  10   5        0.15      -23.21     29.70 o
  18  10   5        0.17       -1.38     31.09 o
  20  10   5        2.71       20.59     32.74 o
 -21  11   5       19.15      -12.65     21.18 o
 -19  11   5        7.08      -18.86     18.86 o
 -17  11   5       67.11       84.94     19.83 o
 -15  11   5        0.02        3.03     16.11 o
 -13  11   5       72.19       87.21     20.43 o
 -11  11   5      161.53      165.61     21.59 o
  -9  11   5      147.53      150.21     22.04 o
  -7  11   5      187.73      156.60     27.09 o
  -5  11   5      267.60      285.44     24.58 o
  -3  11   5       14.99       45.45     17.49 o
  -1  11   5      138.54       83.42     26.34 o
   1  11   5       13.44       28.14     16.34 o
   3  11   5      132.47      134.44     20.68 o
   5  11   5      185.84      187.03     22.31 o
   7  11   5        2.89       25.35     22.17 o
   9  11   5        0.09       12.86     21.15 o
  11  11   5        1.14       14.51     32.47 o
  13  11   5       12.80       -9.67     32.05 o
  15  11   5       65.79       16.16     35.92 o
  17  11   5        4.28      -31.92     31.92 o
  19  11   5       10.53      -32.33     32.33 o
 -20  12   5       10.39       42.00     36.47 o
 -18  12   5       54.02       89.22     26.62 o
 -16  12   5        7.80       -1.09     30.60 o
 -14  12   5        2.35        4.30     17.87 o
 -12  12   5      109.30       82.32     30.90 o
 -10  12   5        6.69      -22.05     22.05 o
  -8  12   5        0.40      -18.88     18.88 o
  -6  12   5       31.23        8.05     23.01 o
  -4  12   5        6.96       12.58     16.20 o
  -2  12   5       51.39       48.26     18.59 o
   0  12   5       43.83       62.91     19.40 o
   2  12   5       13.22       27.05     18.62 o
   4  12   5      101.87      121.75     31.16 o
   6  12   5      109.22       97.95     28.18 o
   8  12   5        2.82      -22.56     22.56 o
  10  12   5        0.81       -8.84     31.92 o
  12  12   5       20.96       40.07     36.34 o
  14  12   5        0.01      -20.45     32.47 o
  16  12   5        2.44       69.91     37.99 o
 -15  13   5       93.10      177.40     48.63 o
 -13  13   5       40.16       62.86     41.86 o
 -11  13   5       57.47       62.05     34.42 o
  -9  13   5        3.11       22.74     19.53 o
  -7  13   5       36.56       37.77     32.19 o
  -5  13   5        3.94       33.73     25.13 o
  -3  13   5       24.66       20.73     25.18 o
  -1  13   5        3.26      -14.06     17.66 o
   1  13   5      128.27      170.26     25.51 o
   3  13   5        7.93        4.05     25.91 o
   5  13   5       37.18       58.70     26.07 o
   7  13   5       11.36       49.55     28.01 o
   9  13   5       29.26       65.90     41.45 o
  11  13   5        3.47      -33.30     33.85 o
 -10  14   5       19.43       14.09     39.79 o
  -8  14   5        4.21      -23.49     32.19 o
  -6  14   5        0.10       -8.47     26.36 o
  -4  14   5       29.45       67.71     29.60 o
  -2  14   5       37.93       67.60     30.14 o
   0  14   5        1.86       29.92     28.03 o
   2  14   5       47.51       50.70     38.55 o
   4  14   5       18.80      -25.97     35.23 o
   6  14   5        6.48       15.61     37.17 o
 -24   0   6      148.53      170.08     38.69 o
 -22   0   6      756.68      924.30     65.07 o
 -20   0   6     2336.97     2370.55     56.09 o
 -18   0   6     1270.51     1205.15     33.18 o
 -16   0   6     1151.58     1204.64     23.73 o
 -14   0   6     1923.47     1864.95     31.30 o
 -12   0   6      329.58      301.71     10.29 o
 -10   0   6     2755.26     2867.15     43.45 o
  -8   0   6       40.94       77.49      9.68 o
  -6   0   6     1498.38     1613.31     24.85 o
  -4   0   6     2266.85     2960.19     58.79 o
  -2   0   6       54.65      126.21     10.67 o
   0   0   6     1013.94     1200.42     32.11 o
   2   0   6     9073.04     9509.44    181.72 o
   4   0   6    45176.50    46830.64    846.79 o
   6   0   6     5939.66     7457.03    146.51 o
   8   0   6    53843.27    55603.74   1101.97 o
  10   0   6      636.59      770.23     41.03 o
  12   0   6      311.69      284.75     27.63 o
  14   0   6      292.96      288.76     28.88 o
  16   0   6     2110.40     2102.94     85.25 o
  18   0   6      298.67      314.73     34.54 o
  20   0   6      481.67      545.32     44.21 o
  22   0   6      284.80      222.85     34.26 o
  24   0   6        2.37        9.53     24.04 o
  26   0   6      332.74      329.20     44.56 o
  28   0   6       17.45       15.32     27.84 o
 -29   1   6      119.97       79.72     17.55 o
 -27   1   6      525.47      550.78     47.37 o
 -25   1   6       11.05        7.62      8.30 o
 -23   1   6       25.53       19.80     10.33 o
 -21   1   6     1247.26     1178.93     50.77 o
 -19   1   6     3231.78     3100.87     51.07 o
 -17   1   6       51.29       39.22      5.12 o
 -15   1   6       38.23       59.98      4.74 o
 -13   1   6     1237.85     1097.42     15.29 o
 -11   1   6     2154.80     2136.48     23.32 o
  -9   1   6      449.74      582.96      8.76 o
  -7   1   6    35198.55    37388.96    299.43 o
  -5   1   6    73278.59    74576.53    625.77 o
  -3   1   6     1071.81      882.48     13.29 o
  -1   1   6      229.69      219.57      9.71 o
   1   1   6      916.01     1153.82     20.08 o
   3   1   6    15300.40    17004.86    199.04 o
   5   1   6      885.22      766.24     18.50 o
   7   1   6     8469.40     8173.24    113.03 o
   9   1   6     2281.51     2575.90     42.88 o
  11   1   6      169.68      220.76     10.88 o
  13   1   6     1271.73     1153.29     28.66 o
  15   1   6     1283.69     1266.42     43.81 o
  17   1   6      347.16      257.95     22.66 o
  19   1   6      302.41      217.76     29.77 o
  21   1   6        0.18       -0.01     15.48 o
  23   1   6      283.90      334.14     22.11 o
  25   1   6      395.97      432.06     25.55 o
  27   1   6       18.02       -2.51     14.38 o
  29   1   6       53.27       66.80     16.53 o
 -32   2   6       84.72       78.85     14.14 o
 -30   2   6       84.03      118.40     22.11 o
 -28   2   6       10.83       -5.83      9.88 o
 -26   2   6        1.73       -6.54     11.32 o
 -24   2   6      727.58      727.22     24.20 o
 -22   2   6        6.31        5.38     12.60 o
 -20   2   6      187.84      160.01     12.47 o
 -18   2   6       35.01       25.87      4.34 o
 -16   2   6     3505.54     3237.31     35.11 o
 -14   2   6      553.03      570.54      9.89 o
 -12   2   6     8543.65     8539.40     69.96 o
 -10   2   6     2567.73     2451.68     22.27 o
  -8   2   6      239.91      278.62      6.71 o
  -6   2   6       23.54       21.47      3.36 o
  -4   2   6    15665.39    16720.40    144.93 o
  -2   2   6      640.12      781.41     10.84 o
   0   2   6     2640.14     2338.08     26.87 o
   2   2   6     2755.49     2920.42     37.44 o
   4   2   6     6999.72     8356.64    102.61 o
   6   2   6     2393.35     2160.38     33.09 o
   8   2   6     1545.63     1740.85     32.48 o
  10   2   6     1699.14     1690.20     31.94 o
  12   2   6     2443.28     2572.25     52.13 o
  14   2   6       87.71       95.47     16.11 o
  16   2   6     3063.98     3228.95     67.70 o
  18   2   6      475.02      458.54     23.43 o
  20   2   6       57.76       47.99     16.65 o
  22   2   6        1.06        4.36     13.39 o
  24   2   6      377.88      426.56     25.40 o
  26   2   6        3.10       -3.48     13.90 o
  28   2   6       34.17       47.66     17.52 o
 -33   3   6      132.67      138.56     30.12 o
 -31   3   6        0.12       -4.84     19.76 o
 -29   3   6       36.79       37.35     13.14 o
 -27   3   6      217.59      278.47     21.31 o
 -25   3   6       16.29       28.75     11.71 o
 -23   3   6       27.47        1.73      6.06 o
 -21   3   6        0.08        6.07      5.93 o
 -19   3   6       65.47       82.03      6.29 o
 -17   3   6        1.21        1.89      4.18 o
 -15   3   6     1182.25      985.53     16.18 o
 -13   3   6      535.39      384.61      9.56 o
 -11   3   6     3552.14     2980.39     30.80 o
  -9   3   6     1601.47     1408.39     17.95 o
  -7   3   6     3871.47     3766.23     40.09 o
  -5   3   6      448.61      549.47     10.68 o
  -3   3   6     8413.78     9367.75    115.20 o
  -1   3   6    12461.99    12751.15    130.01 o
   1   3   6     9776.93    10557.62     95.42 o
   3   3   6    14049.14    15081.70    132.35 o
   5   3   6        1.71        5.16      4.96 o
   7   3   6     4831.97     4766.17     53.98 o
   9   3   6     1331.09     1188.96     19.61 o
  11   3   6     1020.97      941.15     18.65 o
  13   3   6       25.61       22.20      7.54 o
  15   3   6      531.94      490.42     19.69 o
  17   3   6       18.02       16.53      9.91 o
  19   3   6      109.26      133.70     16.45 o
  21   3   6      216.18      243.18     20.55 o
  23   3   6       50.44       59.59     15.96 o
  25   3   6        2.38        0.84     14.74 o
  27   3   6        5.36        5.64     21.14 o
 -32   4   6       51.80       46.70     25.56 o
 -30   4   6      172.40      170.20     30.67 o
 -28   4   6       14.16       23.31     13.04 o
 -26   4   6        3.69        3.57      8.48 o
 -24   4   6      794.54      763.62     33.01 o
 -22   4   6      136.90      115.72      9.43 o
 -20   4   6        2.64        1.54      6.72 o
 -18   4   6      639.19      618.92     14.88 o
 -16   4   6     1532.12     1357.45     20.88 o
 -14   4   6     1792.85     1741.14     24.52 o
 -12   4   6        0.41       -1.86      3.16 o
 -10   4   6     5567.63     6061.31     62.41 o
  -8   4   6      576.84      543.06     11.55 o
  -6   4   6    11934.50    11556.00    118.61 o
  -4   4   6      534.03      653.69     12.38 o
  -2   4   6    29725.54    30991.32    303.09 o
   0   4   6     5216.54     5277.87     62.08 o
   2   4   6       78.08       91.75      5.89 o
   4   4   6     1162.21     1219.33     18.48 o
   6   4   6      239.11      268.31      9.86 o
   8   4   6      254.11      286.27     10.31 o
  10   4   6      232.31      258.76     17.21 o
  12   4   6     1610.14     1564.47     24.40 o
  14   4   6     1883.12     1978.85     35.29 o
  16   4   6       71.74       45.21     22.58 o
  18   4   6       67.37       51.01     14.64 o
  20   4   6      896.42      803.72     33.33 o
  22   4   6      243.96      249.31     22.03 o
  24   4   6        0.56       31.74     15.36 o
  26   4   6       39.80       16.20     16.20 o
 -31   5   6        0.30      -12.12     12.12 o
 -29   5   6       37.52       40.37     12.68 o
 -27   5   6       13.81        3.59     10.16 o
 -25   5   6        0.37       -1.58      9.60 o
 -23   5   6       11.94        8.32     12.70 o
 -21   5   6      253.03      238.21     12.72 o
 -19   5   6      958.66      931.46     22.56 o
 -17   5   6     1728.17     1577.70     26.19 o
 -15   5   6     1578.77     1384.46     24.15 o
 -13   5   6       31.82       39.07      5.38 o
 -11   5   6      956.20      864.95     16.42 o
  -9   5   6      297.09      391.37     10.89 o
  -7   5   6     1442.96     1373.74     22.48 o
  -5   5   6     2363.52     2492.93     33.68 o
  -3   5   6     2376.04     2930.38     36.30 o
  -1   5   6      348.42      381.61     12.69 o
   1   5   6      443.16      411.05     11.71 o
   3   5   6       39.52       73.56      7.27 o
   5   5   6        6.20       10.13      4.79 o
   7   5   6     6188.35     5987.64     67.86 o
   9   5   6      178.32      246.96     10.29 o
  11   5   6       24.26       22.84      7.38 o
  13   5   6      968.30      943.75     28.62 o
  15   5   6       58.66       29.29     11.75 o
  17   5   6       12.92       17.32     11.42 o
  19   5   6      208.60      179.92     19.64 o
  21   5   6        1.24       10.14     15.61 o
  23   5   6        2.36      -14.96     14.96 o
  25   5   6       25.02       20.12     17.33 o
  27   5   6        2.94        2.57     16.94 o
 -30   6   6       39.96       47.84     13.19 o
 -28   6   6        0.80        9.30     12.58 o
 -26   6   6      313.38      299.28     18.89 o
 -24   6   6       23.22       14.47      9.59 o
 -22   6   6      288.37      282.82     14.89 o
 -20   6   6        3.79       -5.55      8.31 o
 -18   6   6     1006.20     1007.22     25.30 o
 -16   6   6      153.03      128.95      8.38 o
 -14   6   6        0.11       -6.86      7.16 o
 -12   6   6      105.79       81.94      9.55 o
 -10   6   6     3859.89     3662.21     42.93 o
  -8   6   6     2389.23     2691.08     39.81 o
  -6   6   6      846.04      942.61     20.88 o
  -4   6   6     1836.78     1680.80     28.89 o
  -2   6   6     1079.80     1000.41     18.01 o
   0   6   6     1237.90     1320.98     27.07 o
   2   6   6      615.40      489.42     17.25 o
   4   6   6      494.06      545.45     18.11 o
   6   6   6     3211.98     3414.25     40.67 o
   8   6   6      503.29      588.33     15.57 o
  10   6   6     1595.30     1485.18     27.38 o
  12   6   6      651.44      543.73     20.60 o
  14   6   6      726.20      649.40     26.37 o
  16   6   6       30.26        9.67     11.58 o
  18   6   6      145.48      167.54     16.64 o
  20   6   6      109.98      140.86     31.48 o
  22   6   6       27.41       32.12     17.66 o
  24   6   6       16.68       19.32     21.63 o
  26   6   6      107.11       88.57     25.85 o
 -29   7   6       20.97       16.52     13.49 o
 -27   7   6       32.38       17.16     12.91 o
 -25   7   6        8.72      -12.50     12.50 o
 -23   7   6       19.28       20.27     10.59 o
 -21   7   6      153.36      143.20     12.88 o
 -19   7   6       35.17       62.53     12.26 o
 -17   7   6      391.53      323.86     16.91 o
 -15   7   6     1230.97     1214.45     29.28 o
 -13   7   6      101.38      111.27     10.22 o
 -11   7   6      658.89      645.17     17.03 o
  -9   7   6      171.09      166.43     12.51 o
  -7   7   6      199.43      173.20     12.77 o
  -5   7   6      216.04      252.72     13.91 o
  -3   7   6      339.45      387.40     20.12 o
  -1   7   6       75.92       55.77     10.01 o
   1   7   6      117.15      134.25     11.34 o
   3   7   6      241.93      257.07     25.09 o
   5   7   6      369.52      377.67     13.07 o
   7   7   6      645.32      561.68     16.44 o
   9   7   6       47.04       33.71     10.03 o
  11   7   6        4.01       -2.49     10.07 o
  13   7   6       40.82       42.73     13.70 o
  15   7   6      604.84      599.75     26.58 o
  17   7   6        6.59      -15.62     20.84 o
  19   7   6       67.01       48.59     18.08 o
  21   7   6       78.49      113.92     20.28 o
  23   7   6       11.32       11.57     26.48 o
  25   7   6       18.16       -1.22     37.49 o
 -28   8   6       16.45       15.03     14.47 o
 -26   8   6        0.12       -3.65     12.84 o
 -24   8   6      101.99       94.83     16.36 o
 -22   8   6       20.32       30.26     11.81 o
 -20   8   6        1.23        1.89     10.53 o
 -18   8   6      220.05      212.44     15.69 o
 -16   8   6       21.51       22.60     10.27 o
 -14   8   6     1498.90     1501.07     34.50 o
 -12   8   6      816.54      730.40     25.43 o
 -10   8   6       57.49       49.10     10.61 o
  -8   8   6       47.99       18.23      9.66 o
  -6   8   6       13.68        1.59     10.66 o
  -4   8   6      196.44      266.04     17.10 o
  -2   8   6       31.36       31.37     13.82 o
   0   8   6        8.38       31.06     14.74 o
   2   8   6     2350.07     2348.89     47.64 o
   4   8   6      346.39      341.11     22.62 o
   6   8   6      377.02      395.81     35.63 o
   8   8   6     1614.25     1697.32     41.09 o
  10   8   6        3.11       -7.75     12.63 o
  12   8   6        9.52       -2.83     14.07 o
  14   8   6      623.31      723.02     42.55 o
  16   8   6       14.76        8.85     18.02 o
  18   8   6       13.21       16.35     21.26 o
  20   8   6       53.15       58.02     23.48 o
  22   8   6       93.94       96.81     27.97 o
 -25   9   6       57.06      117.08     17.63 o
 -23   9   6        2.69      -15.90     15.90 o
 -21   9   6       10.83        6.90     13.20 o
 -19   9   6        0.44       -5.95     12.29 o
 -17   9   6        4.31       14.14     12.42 o
 -15   9   6       35.53       41.23     16.97 o
 -13   9   6        0.92      -10.99     10.99 o
 -11   9   6      194.36      114.70     15.93 o
  -9   9   6       74.00       30.09     17.33 o
  -7   9   6      228.32      212.53     19.61 o
  -5   9   6      321.75      383.37     24.15 o
  -3   9   6      355.04      297.87     25.43 o
  -1   9   6      988.18     1046.96     37.65 o
   1   9   6        0.13      -13.36     13.36 o
   3   9   6      506.15      483.30     26.29 o
   5   9   6       82.48      101.01     21.33 o
   7   9   6       35.86       68.27     24.04 o
   9   9   6       56.76       86.68     21.99 o
  11   9   6        7.09       -9.63     42.97 o
  13   9   6        9.17      -10.78     27.63 o
  15   9   6       41.61       31.09     29.57 o
  17   9   6      496.35      438.11     51.95 o
  19   9   6       12.15        6.63     29.70 o
  21   9   6        3.37       -2.07     30.81 o
 -24  10   6        4.95       -6.51     22.87 o
 -22  10   6        0.00        5.29     20.73 o
 -20  10   6       61.69       72.80     18.55 o
 -18  10   6        0.07       17.09     23.31 o
 -16  10   6        9.42       11.33     15.60 o
 -14  10   6      224.15      204.40     22.24 o
 -12  10   6       51.54       34.05     16.86 o
 -10  10   6       85.81       82.50     18.32 o
  -8  10   6      117.86      107.46     17.60 o
  -6  10   6      289.39      268.49     22.20 o
  -4  10   6       17.99        7.92     14.46 o
  -2  10   6      205.81      238.82     21.98 o
   0  10   6      338.69      278.23     23.22 o
   2  10   6        4.68        6.86     18.28 o
   4  10   6        0.08        3.86     15.04 o
   6  10   6       89.99      104.20     18.82 o
   8  10   6      302.92      353.67     33.21 o
  10  10   6       95.27       63.26     23.08 o
  12  10   6       34.85       74.19     34.40 o
  14  10   6        1.70      -10.91     30.67 o
  16  10   6        4.35      -28.46     28.46 o
  18  10   6       14.87       24.04     33.16 o
  20  10   6       15.88      -27.91     31.09 o
 -21  11   6       11.26       15.13     24.66 o
 -19  11   6        2.98        1.22     17.01 o
 -17  11   6        8.86       28.00     17.90 o
 -15  11   6       41.92       48.59     18.94 o
 -13  11   6       93.27      110.30     21.07 o
 -11  11   6       13.84       16.02     16.93 o
  -9  11   6        8.39       21.10     21.34 o
  -7  11   6      262.89      209.19     28.90 o
  -5  11   6      149.05      109.39     19.85 o
  -3  11   6      113.59      131.16     20.68 o
  -1  11   6        9.10       -5.74     15.05 o
   1  11   6       13.47       14.49     16.11 o
   3  11   6      183.18      187.58     22.45 o
   5  11   6        4.84       -6.72     14.89 o
   7  11   6       16.66        9.47     25.97 o
   9  11   6        0.94       -4.16     21.92 o
  11  11   6       54.04       88.70     38.13 o
  13  11   6      103.35      147.56     43.52 o
  15  11   6       37.47       57.47     36.20 o
  17  11   6       25.18       33.57     36.20 o
 -18  12   6        1.07       16.63     18.76 o
 -16  12   6       90.61      119.41     22.84 o
 -14  12   6        0.21      -14.78     17.38 o
 -12  12   6       33.92       18.00     18.70 o
 -10  12   6        0.29       -0.48     18.17 o
  -8  12   6        1.38       -0.90     22.43 o
  -6  12   6        1.61       10.13     22.25 o
  -4  12   6      108.24       65.28     19.47 o
  -2  12   6       44.15       35.37     18.86 o
   0  12   6        3.38       -5.80     16.96 o
   2  12   6        6.92       -5.11     17.31 o
   4  12   6        9.12       25.12     25.10 o
   6  12   6       13.72       33.39     25.69 o
   8  12   6        7.49      -22.99     22.99 o
  10  12   6        9.68       20.59     35.92 o
  12  12   6        3.95      -29.98     31.64 o
  14  12   6       52.05       78.61     41.45 o
 -15  13   6       78.77      113.01     24.58 o
 -13  13   6       57.49       64.65     22.35 o
 -11  13   6       33.15        3.28     19.02 o
  -9  13   6       52.05       21.63     24.60 o
  -7  13   6       23.93       60.62     28.07 o
  -5  13   6        0.56       13.24     25.20 o
  -3  13   6       31.23       30.41     25.52 o
  -1  13   6        4.60       -8.92     19.28 o
   1  13   6       47.31       42.64     33.43 o
   3  13   6        1.97       -0.92     24.82 o
   5  13   6       32.57       -4.35     24.94 o
   7  13   6       17.23       -0.71     25.50 o
   9  13   6        2.22       28.60     37.86 o
  11  13   6        0.02      -15.75     35.51 o
 -10  14   6        0.06       44.70     28.76 o
  -8  14   6      104.60       65.82     29.78 o
  -6  14   6       80.75      115.42     33.58 o
  -4  14   6        0.77        0.27     27.01 o
  -2  14   6       27.27       96.10     31.63 o
   0  14   6        7.97       -7.91     26.47 o
   2  14   6       83.01       75.02     31.49 o
   4  14   6       61.48       50.44     29.91 o
   6  14   6        0.01      -30.53     30.53 o
 -31   1   7        0.10      -11.74     11.74 o
 -29   1   7       36.40       37.65     11.14 o
 -27   1   7       37.40       48.83      8.46 o
 -25   1   7      278.89      273.16     12.64 o
 -23   1   7        0.36       -6.23      6.23 o
 -21   1   7     1126.70      995.05     17.90 o
 -19   1   7      232.05      168.21      6.63 o
 -17   1   7      630.50      648.32     11.41 o
 -15   1   7     3723.22     3974.00     42.54 o
 -13   1   7     2650.89     2515.02     29.07 o
 -11   1   7     5138.40     4698.25     48.29 o
  -9   1   7       26.96       15.14      3.58 o
  -7   1   7    24037.20    24810.80    201.01 o
  -5   1   7     1075.60     1070.10     17.46 o
  -3   1   7    19894.45    21448.60    196.73 o
  -1   1   7     4464.18     4669.10     86.12 o
   1   1   7    11479.98    11868.84    142.14 o
   3   1   7    12527.75    13280.58    158.52 o
   5   1   7     9511.30     8920.96    141.19 o
   7   1   7      246.22      353.64     14.82 o
   9   1   7     1066.57     1102.57     25.29 o
  11   1   7      493.85      490.28     16.65 o
  13   1   7      461.60      486.50     20.25 o
  15   1   7        1.81       -3.00     14.79 o
  17   1   7     1634.88     1393.93     53.54 o
  19   1   7        1.56      -11.45     15.68 o
  21   1   7       33.54       67.57     19.45 o
  23   1   7       15.89       36.71     15.22 o
  25   1   7       15.04        2.51     14.73 o
  27   1   7        8.87        0.04     15.31 o
 -32   2   7       68.46       71.12     14.45 o
 -30   2   7       20.32        0.57     13.88 o
 -28   2   7       20.57       12.31      8.79 o
 -26   2   7        6.31       -4.99      9.57 o
 -24   2   7       89.48      104.34     13.06 o
 -22   2   7     3489.33     3340.74     64.51 o
 -20   2   7     1283.78     1152.28     21.22 o
 -18   2   7      509.35      465.24     11.52 o
 -16   2   7      545.03      510.72     10.89 o
 -14   2   7     3479.07     3125.49     33.32 o
 -12   2   7     7267.72     7314.01     68.14 o
 -10   2   7      681.37      863.45     11.68 o
  -8   2   7      722.91      864.77     14.89 o
  -6   2   7    12164.87    12402.29    109.59 o
  -4   2   7      791.32      974.72     14.47 o
  -2   2   7      233.45      172.75      5.66 o
   0   2   7      751.04     1113.13     17.84 o
   2   2   7      812.32     1049.03     26.67 o
   4   2   7      124.41      101.55      7.75 o
   6   2   7    15032.02    16270.75    193.03 o
   8   2   7      211.62      263.92     16.26 o
  10   2   7       71.62      127.09      9.97 o
  12   2   7      951.11      925.90     23.21 o
  14   2   7     4227.44     4068.57     99.11 o
  16   2   7      183.70      196.13     22.36 o
  18   2   7      167.95      168.71     17.25 o
  20   2   7       31.06       35.35     14.08 o
  22   2   7       26.35       36.19     14.69 o
  24   2   7       91.47       58.99     16.91 o
  26   2   7        8.86       -5.18     15.60 o
  28   2   7       78.35       71.89     19.43 o
 -33   3   7        3.51        1.14     19.76 o
 -31   3   7       14.19        0.30     12.34 o
 -29   3   7        0.33      -20.09     20.09 o
 -27   3   7       76.90       83.03     14.47 o
 -25   3   7     1089.50     1022.94     35.22 o
 -23   3   7      534.17      538.56     15.09 o
 -21   3   7      554.82      569.30     15.21 o
 -19   3   7      419.93      368.83     13.96 o
 -17   3   7      206.67      206.57      7.93 o
 -15   3   7     2866.53     2996.52     32.65 o
 -13   3   7      821.40      793.73     12.81 o
 -11   3   7       67.74      112.67      4.89 o
  -9   3   7        8.49       19.55      3.76 o
  -7   3   7     1457.81     1559.76     19.52 o
  -5   3   7     5007.32     6035.21     56.58 o
  -3   3   7     6071.87     6459.52     64.38 o
  -1   3   7     1145.18     1253.66     20.18 o
   1   3   7     5551.60     5975.60     57.77 o
   3   3   7      160.65      103.35      5.48 o
   5   3   7      156.99      222.57      9.26 o
   7   3   7      378.67      299.18     11.41 o
   9   3   7      449.00      492.38     14.21 o
  11   3   7        9.91       23.92      6.61 o
  13   3   7      390.86      368.17     15.31 o
  15   3   7     1774.26     1778.69     42.14 o
  17   3   7     1532.10     1429.41     34.47 o
  19   3   7       32.48       70.97     15.26 o
  21   3   7      148.94      243.97     38.40 o
  23   3   7        6.02        5.95     15.21 o
  25   3   7       24.19        9.42     20.98 o
  27   3   7       68.17       96.53     19.65 o
 -32   4   7      117.38      146.26     18.33 o
 -30   4   7       19.46       60.96     26.22 o
 -28   4   7       32.60       21.91      9.80 o
 -26   4   7      241.89      260.21     17.72 o
 -24   4   7       93.56       93.82      9.55 o
 -22   4   7      271.44      219.36     14.03 o
 -20   4   7      290.83      297.19     12.83 o
 -18   4   7       68.76       40.85      6.51 o
 -16   4   7       41.21       92.94     10.06 o
 -14   4   7      509.41      386.63     12.76 o
 -12   4   7       73.60       72.54      6.57 o
 -10   4   7      705.94      591.31     12.03 o
  -8   4   7      266.12      132.05      6.64 o
  -6   4   7     5947.22     6148.79     67.85 o
  -4   4   7       79.79       91.59      5.45 o
  -2   4   7     2879.14     3236.26     40.38 o
   0   4   7     2045.08     2007.87     30.51 o
   2   4   7       53.89        7.19      5.09 o
   4   4   7      387.81      403.27     10.13 o
   6   4   7       79.99      124.80      8.02 o
   8   4   7       45.65       71.56      7.08 o
  10   4   7      182.99      225.25      9.77 o
  12   4   7     1840.02     1608.83     41.40 o
  14   4   7       46.61       44.48     10.41 o
  16   4   7       94.09       71.19     23.81 o
  18   4   7       25.57        4.02     13.52 o
  20   4   7      242.28      198.93     20.97 o
  22   4   7       16.69       17.06     16.40 o
  24   4   7        9.11       23.50     16.91 o
  26   4   7       24.93       21.97     19.80 o
 -31   5   7      108.77      136.32     12.77 o
 -29   5   7       21.51       29.85     11.24 o
 -27   5   7       29.99       10.33     10.74 o
 -25   5   7        0.03       -0.97      8.22 o
 -23   5   7      495.93      448.88     17.07 o
 -21   5   7      854.45      815.45     21.51 o
 -19   5   7      298.51      287.44     11.62 o
 -17   5   7       23.14       21.09      6.77 o
 -15   5   7     1764.61     1692.66     28.27 o
 -13   5   7        3.03        1.18      4.99 o
 -11   5   7      477.62      428.35     11.17 o
  -9   5   7       27.89       20.70      5.34 o
  -7   5   7       24.22       54.40      6.83 o
  -5   5   7     1283.57     1246.65     21.74 o
  -3   5   7     1873.37     1832.71     29.80 o
  -1   5   7      194.78      216.14     11.68 o
   1   5   7     7578.80     8067.27     87.82 o
   3   5   7      252.98      292.88     10.90 o
   5   5   7      121.14       96.19      6.94 o
   7   5   7       15.89       42.23      7.10 o
   9   5   7      140.59      117.09      8.47 o
  11   5   7      243.70      163.02     10.62 o
  13   5   7      253.97      313.33     13.33 o
  15   5   7     1986.47     2284.67     49.63 o
  17   5   7       14.05       53.99     15.68 o
  19   5   7      147.56      135.85     19.43 o
  21   5   7      122.64      166.85     31.05 o
  23   5   7       15.48       41.64     17.62 o
  25   5   7       40.41       94.87     20.01 o
 -30   6   7       75.34       83.51     15.43 o
 -28   6   7       71.36       74.46     13.69 o
 -26   6   7      220.14      235.47     17.23 o
 -24   6   7       89.97      133.15     12.35 o
 -22   6   7        6.49       -3.06      8.76 o
 -20   6   7      233.87      255.96     14.17 o
 -18   6   7        1.80        6.23      8.93 o
 -16   6   7      244.74      278.54     12.07 o
 -14   6   7      595.25      601.93     16.32 o
 -12   6   7     2140.74     2155.96     29.87 o
 -10   6   7     2939.76     3131.48     41.14 o
  -8   6   7      376.08      441.76     13.93 o
  -6   6   7     4052.62     4445.08     54.63 o
  -4   6   7     1221.16     1208.02     20.79 o
  -2   6   7     1135.05     1069.89     22.53 o
   0   6   7       76.21       10.88      6.48 o
   2   6   7      892.33      890.05     19.19 o
   4   6   7      585.31      652.23     23.99 o
   6   6   7        6.96        1.75      6.94 o
   8   6   7     1167.83      920.97     19.99 o
  10   6   7     1642.25     1586.04     27.01 o
  12   6   7      891.49      859.57     25.79 o
  14   6   7       50.85       35.11     16.57 o
  16   6   7      103.16      148.21     19.88 o
  18   6   7      128.44      120.95     19.18 o
  20   6   7       38.94       51.32     17.87 o
  22   6   7        1.15       35.19     17.19 o
  24   6   7       63.81       73.50     20.23 o
 -29   7   7      140.95      202.25     19.72 o
 -27   7   7        1.67      -12.62     12.62 o
 -25   7   7       25.22       34.77     11.33 o
 -23   7   7      442.83      479.39     20.12 o
 -21   7   7      181.02      166.13     16.43 o
 -19   7   7       31.71        1.36      9.61 o
 -17   7   7        6.28        8.64      9.69 o
 -15   7   7       18.50       10.23      7.33 o
 -13   7   7     4036.91     3918.26     50.94 o
 -11   7   7     3571.89     3517.46     43.66 o
  -9   7   7        5.64        1.53      7.91 o
  -7   7   7       64.85       39.39      9.35 o
  -5   7   7     2255.89     2079.91     38.94 o
  -3   7   7     3236.66     3164.87     43.77 o
  -1   7   7     1382.63     1301.74     28.45 o
   1   7   7      203.87      204.36     13.23 o
   3   7   7      789.17      749.48     22.44 o
   5   7   7      497.87      513.83     29.94 o
   7   7   7     1476.69     1445.99     29.83 o
   9   7   7       75.21       91.63     12.45 o
  11   7   7      252.03      254.06     26.90 o
  13   7   7       79.85       80.52     17.59 o
  15   7   7       84.71       60.49     17.28 o
  17   7   7       66.07       77.05     18.50 o
  19   7   7       11.74       34.80     18.15 o
  21   7   7       14.51       13.50     17.96 o
  23   7   7       38.99       69.33     21.59 o
 -28   8   7        3.16       -7.27     13.72 o
 -26   8   7       10.35       12.26     13.35 o
 -24   8   7      232.21      240.38     16.95 o
 -22   8   7      369.82      392.61     19.72 o
 -20   8   7       15.42       -1.62     11.00 o
 -18   8   7      749.76      807.07     25.99 o
 -16   8   7       18.17       32.72     10.82 o
 -14   8   7       59.93       19.51     10.71 o
 -12   8   7      137.33      130.82     11.66 o
 -10   8   7      343.31      349.52     16.77 o
  -8   8   7     1065.07     1038.17     30.69 o
  -6   8   7      414.93      455.71     21.32 o
  -4   8   7      875.54      762.84     30.58 o
  -2   8   7     5772.09     5752.06    105.72 o
   0   8   7        4.64       10.18     12.88 o
   2   8   7      867.02      919.40     34.55 o
   4   8   7     1716.16     1735.41     47.26 o
   6   8   7      341.23      395.12     23.85 o
   8   8   7     1260.94     1238.94     75.17 o
  10   8   7        5.79        0.81     23.69 o
  12   8   7      301.05      300.64     42.83 o
  14   8   7      185.31      148.94     37.03 o
  16   8   7       83.03       51.95     33.16 o
  18   8   7      251.65      194.39     40.48 o
  20   8   7        2.04       13.95     29.01 o
  22   8   7       96.54      138.99     40.90 o
 -25   9   7       66.20       66.32     20.29 o
 -23   9   7        9.70      -13.23     13.82 o
 -21   9   7       23.33       20.15     13.50 o
 -19   9   7       36.38       34.82     13.92 o
 -17   9   7        2.01       25.29     13.03 o
 -15   9   7        5.51      -11.55     11.55 o
 -13   9   7        0.95      -11.27     11.27 o
 -11   9   7      279.89      296.00     23.29 o
  -9   9   7     1483.27     1360.21     41.69 o
  -7   9   7      301.39      328.08     29.48 o
  -5   9   7       32.50       13.55     21.07 o
  -3   9   7      451.46      371.63     24.29 o
  -1   9   7     2421.65     2473.19     60.31 o
   1   9   7      299.71      281.64     22.60 o
   3   9   7        2.93       12.37     13.89 o
   5   9   7      165.36      185.15     20.13 o
   7   9   7      470.80      636.81     37.90 o
   9   9   7        0.62        6.85     18.58 o
  11   9   7       45.36       87.88     23.13 o
  13   9   7      381.38      396.66     48.77 o
  15   9   7       31.75       23.07     32.61 o
  17   9   7       29.09       36.61     33.99 o
  19   9   7        6.54      -24.59     24.59 o
  21   9   7        1.31       22.24     30.40 o
 -24  10   7      104.21       76.61     26.58 o
 -22  10   7       14.05       10.10     16.79 o
 -20  10   7      291.59      270.18     25.37 o
 -18  10   7      246.63      270.57     24.47 o
 -16  10   7       71.22       87.11     28.09 o
 -14  10   7       44.23       27.19     21.69 o
 -12  10   7       13.42       56.71     27.34 o
 -10  10   7       68.19       49.28     29.22 o
  -8  10   7        0.02      -14.38     24.39 o
  -6  10   7      147.97      152.06     19.31 o
  -4  10   7       95.08      169.33     20.42 o
  -2  10   7      590.30      623.98     31.55 o
   0  10   7       19.81       31.29     16.43 o
   2  10   7      267.84      195.21     21.42 o
   4  10   7      124.02      109.75     19.24 o
   6  10   7       27.45       17.65     15.51 o
   8  10   7       55.58       33.78     22.27 o
  10  10   7        6.76        2.00     20.70 o
  12  10   7       20.52       56.78     34.82 o
  14  10   7       43.53       71.98     37.72 o
  16  10   7       27.29       65.35     37.86 o
  18  10   7       12.10      -24.73     28.60 o
 -21  11   7        6.25       37.55     19.19 o
 -19  11   7        4.57      -16.40     16.40 o
 -17  11   7       78.45      100.66     20.84 o
 -15  11   7      122.92      142.68     22.89 o
 -13  11   7       10.25       54.81     19.14 o
 -11  11   7        4.70        6.85     16.94 o
  -9  11   7       20.17       31.47     22.31 o
  -7  11   7      106.92       99.14     26.60 o
  -5  11   7        3.75      -13.70     22.73 o
  -3  11   7       44.51       54.56     17.78 o
  -1  11   7      327.06      319.34     26.33 o
   1  11   7       15.54       33.67     18.06 o
   3  11   7       27.44       76.02     19.30 o
   5  11   7        8.77      -15.40     26.11 o
   7  11   7      107.01      126.09     28.30 o
   9  11   7       82.59       56.22     36.41 o
  11  11   7      198.92      250.49     48.63 o
  13  11   7        1.34       58.72     37.86 o
  15  11   7       34.87       -3.04     33.85 o
  17  11   7        0.00       -3.32     34.13 o
 -18  12   7       44.35       46.28     31.43 o
 -16  12   7        1.36       11.67     17.94 o
 -14  12   7        3.64      -13.69     18.23 o
 -12  12   7       26.16       23.75     26.38 o
 -10  12   7        0.71       -1.85     19.04 o
  -8  12   7       43.92       23.40     24.81 o
  -6  12   7       36.60       30.20     24.28 o
  -4  12   7       56.03       22.22     33.16 o
  -2  12   7        0.16       -8.70     17.98 o
   0  12   7        5.33        1.38     17.59 o
   2  12   7        3.61       -2.58     17.93 o
   4  12   7       28.11       21.29     27.49 o
   6  12   7        6.51        8.04     25.50 o
   8  12   7        1.52      -22.40     22.40 o
  10  12   7        9.94       -6.91     34.26 o
  12  12   7        0.41       -1.80     37.03 o
  14  12   7        0.29       15.20     38.27 o
 -15  13   7        1.83       21.85     42.52 o
 -13  13   7       26.63       32.78     21.24 o
 -11  13   7       11.09        4.14     19.85 o
  -9  13   7        0.24       33.45     27.20 o
  -7  13   7       74.09      104.32     29.33 o
  -5  13   7       28.43       28.05     26.28 o
  -3  13   7       11.20       19.66     33.02 o
  -1  13   7        1.06       -7.96     18.23 o
   1  13   7      131.50      146.40     25.26 o
   3  13   7       12.16       36.07     36.34 o
   5  13   7       30.55       47.49     28.18 o
   7  13   7        0.03       -6.82     24.95 o
   9  13   7       61.20       50.29     41.86 o
 -10  14   7        0.57       56.37     44.76 o
  -8  14   7        0.05        4.23     20.72 o
  -6  14   7       70.95       95.47     32.32 o
  -4  14   7       61.52       61.55     57.54 o
  -2  14   7       19.33       36.58     65.07 o
   0  14   7        8.00      -25.29     25.29 o
   2  14   7        2.23        4.56     26.97 o
   4  14   7        1.94      -26.23     26.23 o
 -26   0   8      242.78      314.49     22.20 o
 -24   0   8       39.25       35.92      7.09 o
 -22   0   8     1754.25     1800.44     59.58 o
 -20   0   8      640.68      517.47     16.39 o
 -18   0   8     3859.63     3418.09     54.58 o
 -16   0   8     5941.13     6147.79     88.69 o
 -14   0   8     2795.81     2892.03     47.07 o
 -12   0   8     2110.61     2127.59     43.95 o
 -10   0   8    27366.17    29691.56    380.84 o
  -8   0   8     7045.86     6940.25     96.81 o
  -6   0   8     2284.49     1973.06     38.98 o
  -4   0   8    22408.60    23029.01    344.91 o
  -2   0   8    16098.00    15831.76    241.25 o
   0   0   8      587.10     1100.56     45.81 o
   2   0   8     3413.34     3806.16     83.55 o
   4   0   8     2272.69     2361.89     63.42 o
   6   0   8    26085.43    26573.27    490.85 o
   8   0   8     1050.99     1131.42     44.07 o
  10   0   8     3332.88     3181.64     75.34 o
  12   0   8     1102.88     1169.03     38.77 o
  14   0   8     1062.01      695.92     51.26 o
  16   0   8     2870.71     2393.36     99.89 o
  18   0   8      294.78      156.54     31.78 o
  20   0   8      616.22      763.61     58.30 o
  22   0   8      172.16      202.82     36.61 o
  24   0   8        0.32      -18.65     28.18 o
  26   0   8       91.23       73.95     22.37 o
 -31   1   8       58.17       68.53     16.03 o
 -29   1   8      462.15      478.76     20.96 o
 -27   1   8       78.19      102.99      9.84 o
 -25   1   8     1051.42      987.15     35.73 o
 -23   1   8      320.35      289.89     10.92 o
 -21   1   8      421.35      412.56     12.10 o
 -19   1   8        8.49        7.32      4.57 o
 -17   1   8     1245.35     1394.95     20.30 o
 -15   1   8     5054.64     5064.95     53.13 o
 -13   1   8     8383.15     8351.38     81.78 o
 -11   1   8     1805.65     1874.54     21.75 o
  -9   1   8     9488.87     9740.50     87.64 o
  -7   1   8     8963.67    10054.73     95.67 o
  -5   1   8     2978.83     3032.31     36.01 o
  -3   1   8     3093.69     2824.53     32.44 o
  -1   1   8     2422.60     2099.47     42.33 o
   1   1   8      881.74      980.40     33.31 o
   3   1   8      776.05     1104.05     22.09 o
   5   1   8     4911.92     5102.15     76.62 o
   7   1   8    18259.17    18541.96    246.74 o
   9   1   8       19.80       31.30      8.01 o
  11   1   8     3433.43     3676.29     60.00 o
  13   1   8       65.56       49.96     11.80 o
  15   1   8     2039.85     1905.68     61.30 o
  17   1   8       10.29       -9.52     32.40 o
  19   1   8       17.26       -2.47     21.90 o
  21   1   8       55.39       69.49     20.86 o
  23   1   8      159.06      160.56     22.77 o
  25   1   8      113.42      140.08     20.83 o
  27   1   8      164.89      157.84     21.84 o
 -32   2   8        3.58      -11.66     11.66 o
 -30   2   8      140.90      147.91     15.38 o
 -28   2   8      153.57      180.76     14.28 o
 -26   2   8       36.16       50.46      9.87 o
 -24   2   8     1507.88     1394.98     22.81 o
 -22   2   8       25.38       21.49      7.13 o
 -20   2   8     2315.38     2260.15     28.64 o
 -18   2   8      505.58      437.39     10.77 o
 -16   2   8     3315.20     3009.95     33.38 o
 -14   2   8     8404.87     8022.02     75.11 o
 -12   2   8     1752.65     1405.40     18.92 o
 -10   2   8     2498.74     1944.21     23.22 o
  -8   2   8     2871.64     3724.70     37.83 o
  -6   2   8     1008.04      901.05     13.81 o
  -4   2   8     1449.07     1863.60     23.37 o
  -2   2   8     7057.58     7577.41     75.44 o
   0   2   8     5364.83     5598.84     73.34 o
   2   2   8      719.39      606.86     16.06 o
   4   2   8     1460.70     1768.51     30.42 o
   6   2   8      392.55      413.99     20.29 o
   8   2   8        5.89        1.12      7.01 o
  10   2   8      876.09      863.10     23.20 o
  12   2   8       11.12       11.84      8.82 o
  14   2   8        4.75       -5.81     34.89 o
  16   2   8      253.16      233.32     24.42 o
  18   2   8        8.49        3.28     12.65 o
  20   2   8       25.56        3.26     14.14 o
  22   2   8      303.83      301.52     23.60 o
  24   2   8       27.87       33.59     16.80 o
  26   2   8        9.82        4.96     18.20 o
 -33   3   8       72.58       83.73     16.73 o
 -31   3   8        1.54        0.87     12.32 o
 -29   3   8        8.89       -8.53      9.52 o
 -27   3   8       19.04        9.72     10.10 o
 -25   3   8      377.03      278.79     13.03 o
 -23   3   8       31.51       25.65      6.81 o
 -21   3   8        8.80        0.01      5.79 o
 -19   3   8      668.88      640.73     14.53 o
 -17   3   8      109.23      112.89      6.58 o
 -15   3   8      524.48      507.67     11.30 o
 -13   3   8       47.68       36.05      4.90 o
 -11   3   8      201.40      224.84      7.85 o
  -9   3   8       46.44       36.44      4.41 o
  -7   3   8      582.04      461.91     10.13 o
  -5   3   8     4877.28     5391.28     55.62 o
  -3   3   8     8764.80     8920.79     87.10 o
  -1   3   8    30721.56    33286.51    428.55 o
   1   3   8     4296.51     4780.72     50.70 o
   3   3   8        9.64       -3.82      3.82 o
   5   3   8      422.21      368.44     12.91 o
   7   3   8      319.05      259.57     10.93 o
   9   3   8     1529.73     1652.51     27.97 o
  11   3   8     1910.18     2106.34     41.75 o
  13   3   8     3871.53     3895.50     69.41 o
  15   3   8      388.74      311.99     17.26 o
  17   3   8      351.66      344.89     22.87 o
  19   3   8      202.97      181.08     19.51 o
  21   3   8       52.73        4.77     15.00 o
  23   3   8      108.52      135.34     20.70 o
  25   3   8      121.61      126.12     21.08 o
  27   3   8       71.14       88.49     20.92 o
 -32   4   8      130.22      137.39     43.81 o
 -30   4   8        6.73        6.80     14.72 o
 -28   4   8      198.81      224.60     13.00 o
 -26   4   8       20.24       18.38      7.33 o
 -24   4   8       88.53      121.95      9.48 o
 -22   4   8      291.82      293.14     12.47 o
 -20   4   8      480.89      430.62     15.40 o
 -18   4   8      177.18      196.47      9.11 o
 -16   4   8      848.73      973.09     17.94 o
 -14   4   8     5490.31     5303.05     53.72 o
 -12   4   8     4284.30     4087.99     46.20 o
 -10   4   8     4340.51     4477.06     46.21 o
  -8   4   8        0.81       10.72      4.81 o
  -6   4   8      752.32      690.24     15.22 o
  -4   4   8      687.47      742.97     15.19 o
  -2   4   8     2316.45     2558.28     35.83 o
   0   4   8        4.72       15.53      4.99 o
   2   4   8     5618.93     5806.06     65.92 o
   4   4   8     1748.77     1985.91     25.99 o
   6   4   8      817.85      941.30     19.03 o
   8   4   8        8.92       -8.36      8.36 o
  10   4   8      925.52      734.07     18.44 o
  12   4   8     1662.43     1521.44     31.15 o
  14   4   8     1418.60     1524.11     35.65 o
  16   4   8      113.82      161.57     18.70 o
  18   4   8      275.65      273.18     22.72 o
  20   4   8       42.27       65.74     17.66 o
  22   4   8      142.04      163.43     32.28 o
  24   4   8      127.92       83.44     19.79 o
  26   4   8       48.85       29.99     18.32 o
 -31   5   8       76.55       75.53     11.52 o
 -29   5   8        8.58       20.85      9.64 o
 -27   5   8      224.23      214.63     11.99 o
 -25   5   8        4.57       -1.80      7.60 o
 -23   5   8      778.41      787.87     20.34 o
 -21   5   8       36.86       44.34      8.80 o
 -19   5   8      137.20       95.41      8.46 o
 -17   5   8      175.57      124.51      8.56 o
 -15   5   8       43.60       74.15      7.84 o
 -13   5   8    11970.30    11556.59    106.81 o
 -11   5   8        5.50        7.62      5.85 o
  -9   5   8      241.12      210.53      8.99 o
  -7   5   8     1388.81     1483.44     24.45 o
  -5   5   8     1364.80     1107.22     18.07 o
  -3   5   8     1486.45     1530.76     27.21 o
  -1   5   8      307.00      216.04     10.36 o
   1   5   8       10.31       29.84      6.76 o
   3   5   8      710.13      876.99     18.57 o
   5   5   8      248.54      216.62     10.43 o
   7   5   8     1596.84     1327.75     23.84 o
   9   5   8      791.94      647.70     16.81 o
  11   5   8       61.37       30.71      8.66 o
  13   5   8      727.62      778.09     53.92 o
  15   5   8      651.67      705.69     52.62 o
  17   5   8        0.49       -8.59     20.12 o
  19   5   8      130.72       95.76     18.98 o
  21   5   8       26.59       44.78     18.19 o
  23   5   8       18.59        2.14     21.22 o
  25   5   8       22.82       24.80     18.64 o
 -30   6   8        0.03        9.61     16.31 o
 -28   6   8       20.97       15.50     10.38 o
 -26   6   8        0.75       -8.19      8.19 o
 -24   6   8        4.87        6.83      9.01 o
 -22   6   8        4.07       11.40      8.72 o
 -20   6   8       87.72       86.34     10.21 o
 -18   6   8      192.98      195.41     12.23 o
 -16   6   8       33.42       33.68      7.20 o
 -14   6   8     2686.08     2599.49     37.45 o
 -12   6   8     5952.92     6161.81     66.56 o
 -10   6   8     1618.53     1705.18     26.41 o
  -8   6   8       55.40       60.70      7.93 o
  -6   6   8     4565.99     4309.81     53.88 o
  -4   6   8       11.59       30.70      6.00 o
  -2   6   8      462.38      469.80     15.57 o
   0   6   8       90.53      130.06     13.83 o
   2   6   8       23.95       22.59      6.98 o
   4   6   8     8198.27     8229.92     91.94 o
   6   6   8      282.81      297.34     12.50 o
   8   6   8      658.04      619.66     27.10 o
  10   6   8     5853.98     6034.91     71.63 o
  12   6   8      170.00      179.01     14.62 o
  14   6   8      130.73      125.50     18.64 o
  16   6   8       21.52       -6.97     14.00 o
  18   6   8       19.70       60.95     18.07 o
  20   6   8        0.96       10.01     17.38 o
  22   6   8      186.79      206.75     25.42 o
  24   6   8        6.88        7.10     18.71 o
 -29   7   8        0.22      -15.51     15.88 o
 -27   7   8        1.04        6.85     10.63 o
 -25   7   8      114.92       64.55     12.19 o
 -23   7   8        5.55        6.79     10.06 o
 -21   7   8       88.97       86.01     12.06 o
 -19   7   8      189.16      195.34     14.42 o
 -17   7   8      551.06      495.90     19.81 o
 -15   7   8      210.29      218.11     12.03 o
 -13   7   8      104.13       72.54     10.07 o
 -11   7   8     3185.55     3118.77     43.22 o
  -9   7   8     1508.72     1579.48     33.44 o
  -7   7   8      157.19      146.25     11.69 o
  -5   7   8      440.17      426.83     15.96 o
  -3   7   8       45.26       12.83      9.24 o
  -1   7   8      292.50      354.22     17.68 o
   1   7   8      934.47      881.91     26.69 o
   3   7   8     3522.67     3517.17     55.84 o
   5   7   8       13.65       17.28      8.46 o
   7   7   8      548.57      596.24     19.10 o
   9   7   8       65.99       68.58     13.70 o
  11   7   8      175.53      182.85     17.63 o
  13   7   8      176.70      167.60     21.13 o
  15   7   8      139.05      154.69     20.94 o
  17   7   8       32.03       15.56     18.29 o
  19   7   8      115.56      130.03     30.28 o
  21   7   8        2.08       -6.46     17.15 o
  23   7   8        0.31       -2.59     17.70 o
 -28   8   8        7.87        0.03     14.05 o
 -26   8   8       26.14       18.11     13.32 o
 -24   8   8       38.26       64.01     13.16 o
 -22   8   8      225.44      199.13     16.18 o
 -20   8   8      133.16      144.94     14.50 o
 -18   8   8        0.19      -10.21     10.21 o
 -16   8   8      585.12      523.88     21.39 o
 -14   8   8       24.44       12.93      8.57 o
 -12   8   8      443.85      417.36     18.60 o
 -10   8   8       10.06       -7.26     14.78 o
  -8   8   8     2732.89     2738.37     57.35 o
  -6   8   8      685.78      860.43     32.93 o
  -4   8   8      603.36      701.58     30.59 o
  -2   8   8       58.20      118.15     17.80 o
   0   8   8     1874.35     2171.93     54.15 o
   2   8   8      348.90      360.20     42.01 o
   4   8   8       93.14      113.12     17.48 o
   6   8   8      497.08      456.82     26.04 o
   8   8   8      256.33      348.71     23.87 o
  10   8   8        1.39       -7.20     17.70 o
  12   8   8        3.98        8.49     18.81 o
  14   8   8       20.73       19.93     39.79 o
  16   8   8       79.75       42.95     24.04 o
  18   8   8        0.24       14.81     21.56 o
  20   8   8       67.21       44.85     25.70 o
  22   8   8      113.02      131.39     40.76 o
 -25   9   8       40.98       42.06     16.83 o
 -23   9   8       46.96       44.33     15.87 o
 -21   9   8       17.26       -3.50     12.91 o
 -19   9   8       22.46       -6.93     17.22 o
 -17   9   8      120.65      160.37     17.34 o
 -15   9   8       46.96        0.59     12.29 o
 -13   9   8       44.19       66.55     17.16 o
 -11   9   8        6.21       -1.36     17.31 o
  -9   9   8      291.90      285.59     21.94 o
  -7   9   8      109.34       73.88     16.59 o
  -5   9   8      415.74      335.18     26.80 o
  -3   9   8      961.66     1069.95     52.52 o
  -1   9   8      263.68      236.22     26.26 o
   1   9   8      453.67      440.71     26.56 o
   3   9   8       88.17      132.63     19.12 o
   5   9   8      194.27      198.10     22.63 o
   7   9   8      991.71     1000.94     38.05 o
   9   9   8       49.23       54.19     21.64 o
  11   9   8       63.66       45.73     30.67 o
  13   9   8       11.46       51.81     33.43 o
  15   9   8       50.77       23.35     33.57 o
  17   9   8        3.12        6.08     30.95 o
  19   9   8       56.18       -0.97     32.33 o
 -24  10   8        8.50       28.65     18.75 o
 -22  10   8        0.37      -15.32     15.32 o
 -20  10   8       42.28       44.33     18.14 o
 -18  10   8        5.86       19.82     18.19 o
 -16  10   8      297.67      280.81     25.56 o
 -14  10   8        1.31      -16.46     16.46 o
 -12  10   8       54.95       28.66     17.21 o
 -10  10   8       34.56       24.31     19.80 o
  -8  10   8        2.12      -18.39     18.39 o
  -6  10   8       96.31      108.24     18.23 o
  -4  10   8      246.23      227.51     22.61 o
  -2  10   8      541.91      503.59     30.28 o
   0  10   8      152.51      180.58     21.42 o
   2  10   8       74.39      104.80     19.86 o
   4  10   8      129.44       98.42     19.07 o
   6  10   8      309.29      316.23     32.56 o
   8  10   8        5.68        3.39     19.64 o
  10  10   8       58.64      110.94     39.24 o
  12  10   8        2.54      -19.34     31.78 o
  14  10   8       30.11       40.90     36.06 o
  16  10   8        0.20      -15.61     31.92 o
  18  10   8        1.97      -18.65     33.02 o
 -21  11   8       10.55       16.56     18.06 o
 -19  11   8       14.11       24.61     18.28 o
 -17  11   8       13.90       29.64     18.89 o
 -15  11   8      182.27      214.68     25.66 o
 -13  11   8        2.08       38.46     18.92 o
 -11  11   8      102.57      169.26     26.19 o
  -9  11   8      187.71      191.88     29.64 o
  -7  11   8       10.51       -8.12     21.22 o
  -5  11   8      119.58      115.55     20.01 o
  -3  11   8        0.01       -2.76     20.29 o
  -1  11   8        5.79       -1.60     17.24 o
   1  11   8       21.81       13.85     16.55 o
   3  11   8      222.62      210.41     24.42 o
   5  11   8       40.93       46.84     24.10 o
   7  11   8      128.36      115.14     33.43 o
   9  11   8       87.27      103.50     28.61 o
  11  11   8       11.57       22.80     35.78 o
  13  11   8        0.40       -3.59     34.82 o
  15  11   8       13.49      -12.02     33.99 o
 -18  12   8        2.93       46.77     20.83 o
 -16  12   8      107.76      140.34     23.71 o
 -14  12   8       21.63       85.59     22.06 o
 -12  12   8      380.16      506.51     34.06 o
 -10  12   8        8.63        5.24     18.38 o
  -8  12   8       39.82       12.53     25.01 o
  -6  12   8        3.58       -9.09     22.07 o
  -4  12   8        2.10      -13.20     16.43 o
  -2  12   8       48.75       55.85     20.32 o
   0  12   8       43.99       50.50     20.69 o
   2  12   8        1.92       -3.95     17.10 o
   4  12   8        0.66       34.79     25.94 o
   6  12   8      170.42      155.13     31.11 o
   8  12   8        0.33      -21.59     24.17 o
  10  12   8       51.62       92.15     43.52 o
  12  12   8        5.23       16.58     36.20 o
 -15  13   8        3.42       -8.24     18.89 o
 -13  13   8        4.92       33.46     21.83 o
 -11  13   8      107.91      124.64     29.30 o
  -9  13   8       11.96      -21.79     21.79 o
  -7  13   8       41.50       44.07     27.54 o
  -5  13   8       12.87       57.94     27.94 o
  -3  13   8        6.04      -12.66     25.63 o
  -1  13   8       80.19       64.19     31.67 o
   1  13   8       24.84      -10.01     25.28 o
   3  13   8      135.99      194.28     34.46 o
   5  13   8        3.42       -7.73     25.23 o
   7  13   8       17.22       13.40     38.41 o
   9  13   8       37.76      110.94     43.38 o
  -8  14   8       29.39       24.62     29.36 o
  -6  14   8       25.83       -1.40     28.58 o
  -4  14   8       12.50       37.60     29.51 o
  -2  14   8       46.00       83.22     39.24 o
   0  14   8        5.79       32.19     44.76 o
   2  14   8       96.95      101.88     33.21 o
 -31   1   9       63.40       76.88     12.33 o
 -29   1   9        9.39       -4.23     23.88 o
 -27   1   9        4.77       -0.34      8.06 o
 -25   1   9        0.91       -3.95      5.89 o
 -23   1   9      223.14      215.44      8.89 o
 -21   1   9      662.21      589.80     15.92 o
 -19   1   9       51.98       22.50      5.25 o
 -17   1   9     5473.61     5426.29     57.51 o
 -15   1   9     1348.36     1237.57     19.42 o
 -13   1   9      237.15      201.83      7.93 o
 -11   1   9      609.39      428.15     11.12 o
  -9   1   9     8154.80     7969.96     73.69 o
  -7   1   9     1897.07     1763.51     25.62 o
  -5   1   9      334.93      468.90     12.60 o
  -3   1   9     1030.48      812.18     15.75 o
  -1   1   9      798.69      678.62     21.48 o
   1   1   9     1089.90     1279.66     28.23 o
   3   1   9       36.61       29.55      6.92 o
   5   1   9      837.91      997.50     23.02 o
   7   1   9      270.41      302.53     14.72 o
   9   1   9       41.08       49.96     10.70 o
  11   1   9     3091.61     2992.16     52.72 o
  13   1   9      570.12      644.81     36.36 o
  15   1   9      346.14      370.47     28.52 o
  17   1   9       27.74       51.26     19.20 o
  19   1   9       44.58        2.76     18.45 o
  21   1   9      240.62      273.57     29.50 o
  23   1   9      168.70      237.81     23.00 o
  25   1   9        6.78       11.64     16.89 o
  27   1   9       16.15       -2.45     17.57 o
 -32   2   9       11.80      -11.07     11.07 o
 -30   2   9       18.23       20.67     11.72 o
 -28   2   9      161.39      172.72     13.40 o
 -26   2   9        1.08       -3.76      6.83 o
 -24   2   9       25.31       21.56      6.64 o
 -22   2   9      599.96      596.78     13.83 o
 -20   2   9     1254.94     1299.43     19.72 o
 -18   2   9     3710.15     3842.15     41.43 o
 -16   2   9     3690.96     3293.48     36.61 o
 -14   2   9     2690.31     2795.02     31.84 o
 -12   2   9       72.93       80.17      6.47 o
 -10   2   9      115.87      102.24      5.36 o
  -8   2   9     1665.81     1750.58     21.67 o
  -6   2   9      457.32      470.77     10.47 o
  -4   2   9     3357.87     3440.14     36.91 o
  -2   2   9      169.93      146.13      7.77 o
   0   2   9     5914.02     6635.65     86.23 o
   2   2   9        3.63       36.75      6.93 o
   4   2   9     1626.00     1675.53     30.51 o
   6   2   9     1833.53     1916.35     33.67 o
   8   2   9      347.25      386.29     15.04 o
  10   2   9      794.75      817.44     25.36 o
  12   2   9     1188.64     1132.35     28.84 o
  14   2   9     1029.00      830.29     40.92 o
  16   2   9     1253.55     1281.31     51.66 o
  18   2   9      319.17      412.25     25.46 o
  20   2   9      131.83      183.90     20.71 o
  22   2   9        4.93       29.39     16.65 o
  24   2   9        6.09       -9.80     16.70 o
  26   2   9       12.93       26.09     19.51 o
 -33   3   9       20.30       15.99     13.85 o
 -31   3   9        3.24        6.18     13.05 o
 -29   3   9       58.37       60.85     11.86 o
 -27   3   9       25.35       10.42      8.07 o
 -25   3   9       15.21        9.91      8.21 o
 -23   3   9      709.75      791.72     18.14 o
 -21   3   9     1669.42     1519.77     24.37 o
 -19   3   9     2501.56     2469.83     36.80 o
 -17   3   9     1858.93     1820.71     24.53 o
 -15   3   9     3104.50     3091.82     35.27 o
 -13   3   9      385.89      461.18     10.07 o
 -11   3   9      725.98      786.81     16.97 o
  -9   3   9      399.56      450.79     11.02 o
  -7   3   9     1142.62     1191.67     17.29 o
  -5   3   9       29.46        2.00      4.34 o
  -3   3   9    27185.86    29413.74    269.47 o
  -1   3   9     9249.58     9874.89    139.74 o
   1   3   9      620.28      647.60     14.99 o
   3   3   9      283.60      341.17     10.27 o
   5   3   9      683.83      683.74     18.51 o
   7   3   9     1506.21     1677.74     28.73 o
   9   3   9      394.91      360.16     13.54 o
  11   3   9      221.49      250.48     12.91 o
  13   3   9     3737.62     3966.04     68.81 o
  15   3   9       15.32       20.87     11.88 o
  17   3   9      107.87       94.96     19.07 o
  19   3   9       82.60       69.16     17.40 o
  21   3   9        3.05        6.01     15.59 o
  23   3   9       59.31       93.57     19.60 o
  25   3   9       14.94        5.49     17.51 o
 -32   4   9        2.28       -5.47     13.90 o
 -30   4   9      307.24      357.69     22.13 o
 -28   4   9      314.85      343.99     15.87 o
 -26   4   9       22.75       16.20      8.87 o
 -24   4   9        0.94       10.97      7.59 o
 -22   4   9       56.06       71.48      8.79 o
 -20   4   9     2133.82     1995.53     30.01 o
 -18   4   9      110.86      120.56      8.27 o
 -16   4   9     2623.90     2561.84     33.32 o
 -14   4   9      129.28      137.26      8.48 o
 -12   4   9     2163.38     2058.87     28.51 o
 -10   4   9       97.61       78.81      6.54 o
  -8   4   9       22.13       34.21      5.87 o
  -6   4   9      212.71      229.17      9.64 o
  -4   4   9    15342.02    17038.02    162.34 o
  -2   4   9      198.74      220.09      9.07 o
   0   4   9      254.09      224.70     13.51 o
   2   4   9        0.04       -3.13      6.08 o
   4   4   9     1567.81     1774.38     26.16 o
   6   4   9      658.10      564.44     16.81 o
   8   4   9      611.49      592.76     17.27 o
  10   4   9     1352.03     1502.56     28.11 o
  12   4   9      195.68      218.86     16.85 o
  14   4   9        0.07       19.67     10.95 o
  16   4   9       33.36       52.15     15.96 o
  18   4   9        1.52       18.78     15.53 o
  20   4   9        9.32      -11.97     15.01 o
  22   4   9       11.98        7.66     16.57 o
  24   4   9        0.84       -6.55     17.55 o
 -31   5   9        9.20       26.26     10.31 o
 -29   5   9      166.31      170.53     17.78 o
 -27   5   9       21.08        9.41      8.49 o
 -25   5   9        0.23       -1.53      7.80 o
 -23   5   9      242.07      238.78     12.91 o
 -21   5   9      787.48      770.13     20.29 o
 -19   5   9       10.44       29.58      7.38 o
 -17   5   9      644.41      704.01     17.13 o
 -15   5   9       79.11       48.40      7.34 o
 -13   5   9       74.16       91.35     10.20 o
 -11   5   9     3555.16     3419.19     39.15 o
  -9   5   9       10.33        3.59      5.66 o
  -7   5   9     4501.16     4691.53     56.68 o
  -5   5   9     1257.33     1330.98     23.66 o
  -3   5   9      455.82      430.45     14.73 o
  -1   5   9        0.44        3.16      3.65 o
   1   5   9       52.07       62.79      7.55 o
   3   5   9        0.58       -5.59      6.34 o
   5   5   9     2719.35     2940.66     40.71 o
   7   5   9      118.49       75.80      8.63 o
   9   5   9       17.01       13.23      8.91 o
  11   5   9      514.49      461.12     23.55 o
  13   5   9      145.83      169.06     19.76 o
  15   5   9      375.74      297.04     24.17 o
  17   5   9      348.30      365.67     26.56 o
  19   5   9       63.32      138.77     21.60 o
  21   5   9       48.63       29.59     18.72 o
  23   5   9       78.79       49.71     20.49 o
  25   5   9        9.03       39.05     19.62 o
 -30   6   9        1.03       13.45     12.25 o
 -28   6   9        0.73        6.04      8.97 o
 -26   6   9      212.20      237.36     13.51 o
 -24   6   9      139.29       99.74     11.04 o
 -22   6   9       42.00       54.05      9.94 o
 -20   6   9      130.80      132.64     15.27 o
 -18   6   9       43.93       28.95      7.66 o
 -16   6   9      148.93      126.60      9.45 o
 -14   6   9      834.69      852.76     19.80 o
 -12   6   9      273.87      251.36     10.61 o
 -10   6   9     1688.15     1732.88     28.43 o
  -8   6   9      291.31      289.55     12.09 o
  -6   6   9        3.05        6.71      7.22 o
  -4   6   9      367.63      419.98     17.17 o
  -2   6   9     1345.98     1196.86     25.35 o
   0   6   9     4810.25     4643.60     72.53 o
   2   6   9     3060.19     3111.88     49.15 o
   4   6   9      224.30      268.05     13.60 o
   6   6   9       25.12       32.45      8.48 o
   8   6   9       64.17       90.77     10.53 o
  10   6   9      242.68      241.34     14.65 o
  12   6   9      851.12      903.81     31.18 o
  14   6   9       90.24      122.02     26.61 o
  16   6   9      100.78      137.23     31.53 o
  18   6   9        0.16        0.35     14.99 o
  20   6   9       11.06       22.87     17.74 o
  22   6   9        1.21       18.66     18.82 o
  24   6   9       29.12       21.37     20.05 o
 -29   7   9        0.14        0.53     12.36 o
 -27   7   9       24.71       26.33     11.36 o
 -25   7   9      402.35      503.52     21.26 o
 -23   7   9        8.22        0.71     13.27 o
 -21   7   9        0.73        0.53      9.94 o
 -19   7   9       40.74       32.22     10.54 o
 -17   7   9      121.03      126.54     13.24 o
 -15   7   9      111.29       58.75      9.63 o
 -13   7   9      466.68      436.58     16.51 o
 -11   7   9      490.87      595.58     22.63 o
  -9   7   9      937.61     1014.63     24.75 o
  -7   7   9     4590.60     4237.05     59.58 o
  -5   7   9        0.40       -8.90      8.90 o
  -3   7   9       14.35       20.42     10.24 o
  -1   7   9       39.54       55.25     11.45 o
   1   7   9        9.63       11.84     10.10 o
   3   7   9      475.90      408.57     17.71 o
   5   7   9     3332.08     3098.56     51.83 o
   7   7   9      468.06      599.33     21.15 o
   9   7   9     1180.86     1206.81     36.27 o
  11   7   9      190.70      199.48     18.72 o
  13   7   9      692.05      725.43     35.76 o
  15   7   9       70.86      100.09     19.93 o
  17   7   9      126.86      140.43     22.43 o
  19   7   9      218.64      222.70     31.11 o
  21   7   9        2.30       23.36     23.01 o
  23   7   9        1.71        0.86     25.28 o
 -28   8   9       22.00       24.34     15.36 o
 -26   8   9        0.01      -10.78     10.78 o
 -24   8   9      180.14      170.93     16.06 o
 -22   8   9        5.62       -5.10     11.23 o
 -20   8   9       62.54       93.06     13.40 o
 -18   8   9      186.41      206.35     16.08 o
 -16   8   9        0.02       -8.79     10.25 o
 -14   8   9      326.05      305.11     19.11 o
 -12   8   9        4.94       -3.18      9.81 o
 -10   8   9      651.24      707.76     26.14 o
  -8   8   9        8.37        8.96     11.37 o
  -6   8   9     1143.50     1195.49     38.47 o
  -4   8   9      771.65      871.00     28.75 o
  -2   8   9      163.15      219.03     16.56 o
   0   8   9     1535.97     1493.88     38.01 o
   2   8   9     3224.10     3137.86     58.97 o
   4   8   9       44.59       42.16     15.04 o
   6   8   9      126.47      141.03     17.99 o
   8   8   9      150.41      194.08     34.26 o
  10   8   9       57.91       40.07     16.89 o
  12   8   9        7.00       -3.30     19.17 o
  14   8   9        2.31       -5.72     20.60 o
  16   8   9      407.54      483.46     40.07 o
  18   8   9       97.73       59.66     25.06 o
  20   8   9      274.46      285.84     36.06 o
 -25   9   9       10.86       18.37     15.16 o
 -23   9   9       13.87       16.23     14.54 o
 -21   9   9      110.51      137.05     17.86 o
 -19   9   9       96.32      122.13     17.34 o
 -17   9   9      133.85      187.53     18.87 o
 -15   9   9       85.25      168.67     20.91 o
 -13   9   9        2.12      -13.62     13.62 o
 -11   9   9       65.24       43.16     20.61 o
  -9   9   9        1.60       -0.85     16.02 o
  -7   9   9      143.22      149.65     18.98 o
  -5   9   9      480.92      488.01     27.71 o
  -3   9   9        9.29       11.17     17.56 o
  -1   9   9      654.22      524.12     28.47 o
   1   9   9      327.28      207.43     21.69 o
   3   9   9      247.31      292.89     23.63 o
   5   9   9     1104.01     1086.08     46.73 o
   7   9   9       31.38       29.08     23.21 o
   9   9   9       39.99       42.13     23.83 o
  11   9   9      151.35      238.19     44.63 o
  13   9   9        4.63      -27.77     27.77 o
  15   9   9       61.26       97.27     39.24 o
  17   9   9       46.67       32.33     35.37 o
  19   9   9       68.30       68.80     35.51 o
 -24  10   9       46.19       83.00     20.81 o
 -22  10   9      136.80      156.41     22.94 o
 -20  10   9        0.01       12.19     16.95 o
 -18  10   9      117.10       91.56     19.93 o
 -16  10   9      121.89      149.95     22.03 o
 -14  10   9       74.70      103.21     22.05 o
 -12  10   9       49.24        8.24     15.42 o
 -10  10   9        7.79       42.32     22.78 o
  -8  10   9        2.65       18.52     20.06 o
  -6  10   9      346.02      352.79     25.53 o
  -4  10   9      145.62      167.81     20.93 o
  -2  10   9       91.88       80.63     19.18 o
   0  10   9      548.93      636.96     33.19 o
   2  10   9       50.30       59.79     18.57 o
   4  10   9       30.19       18.73     16.34 o
   6  10   9        0.23      -17.90     17.90 o
   8  10   9       25.96       25.83     25.84 o
  10  10   9        3.00      -18.93     29.29 o
  12  10   9      304.03      437.28     56.65 o
  14  10   9       20.32        2.90     33.85 o
  16  10   9       59.97        8.84     34.95 o
  18  10   9        6.87       14.09     35.65 o
 -21  11   9        1.33        7.68     18.31 o
 -19  11   9        5.86      -15.96     15.96 o
 -17  11   9        2.15       -1.02     24.27 o
 -15  11   9        7.30       11.80     18.48 o
 -13  11   9       22.48       25.44     18.76 o
 -11  11   9      169.29      235.83     26.37 o
  -9  11   9        0.22        2.83     38.75 o
  -7  11   9       16.97       18.36     22.90 o
  -5  11   9       12.07      -14.66     14.66 o
  -3  11   9        0.49      -12.53     15.51 o
  -1  11   9       72.54       92.44     21.02 o
   1  11   9      135.26      165.58     23.98 o
   3  11   9       82.15       72.25     22.04 o
   5  11   9      148.02      171.48     31.43 o
   7  11   9        0.40      -18.61     22.02 o
   9  11   9       84.69       91.19     40.34 o
  11  11   9      104.77      126.42     43.80 o
  13  11   9        1.06        2.21     35.23 o
  15  11   9       79.66       86.21     42.83 o
 -18  12   9       25.28        4.36     19.16 o
 -16  12   9        8.70       19.00     19.90 o
 -14  12   9        1.59        6.00     24.83 o
 -12  12   9       53.22       66.73     24.94 o
 -10  12   9        2.46       -5.72     33.30 o
  -8  12   9       38.32       57.33     25.67 o
  -6  12   9       16.30       -8.55     23.44 o
  -4  12   9        8.15       10.76     18.96 o
  -2  12   9      106.91      107.35     22.61 o
   0  12   9        8.37       25.03     19.35 o
   2  12   9        7.05      -17.97     17.97 o
   4  12   9        9.79       -8.64     24.19 o
   6  12   9       17.48       -7.22     26.82 o
   8  12   9       21.56      -20.31     33.43 o
  10  12   9       44.12       -4.01     37.30 o
  12  12   9       26.38      -11.61     35.65 o
 -15  13   9        0.12      -28.05     28.05 o
 -13  13   9       41.49       73.19     24.43 o
 -11  13   9       14.59      -20.16     20.16 o
  -9  13   9       11.64       -6.63     25.30 o
  -7  13   9       35.46       23.64     26.52 o
  -5  13   9       96.66      137.34     48.63 o
  -3  13   9       80.48      126.25     31.26 o
  -1  13   9       18.56       12.22     31.18 o
   1  13   9        1.83        9.60     25.74 o
   3  13   9       20.58       52.93     29.25 o
   5  13   9       12.03       37.81     28.83 o
   7  13   9       27.98      123.10     45.18 o
  -6  14   9        7.37       36.03     30.11 o
  -4  14   9       20.04       16.31     27.13 o
  -2  14   9       64.71       72.12     31.78 o
 -30   0  10       24.08       21.17     10.83 o
 -28   0  10      100.86       88.78     16.07 o
 -26   0  10       98.98      130.56     10.59 o
 -24   0  10       63.51       34.31     10.26 o
 -22   0  10       28.41       12.81      8.26 o
 -20   0  10      414.39      463.21     17.28 o
 -18   0  10      779.09      856.00     23.44 o
 -16   0  10     7922.30     8192.33    116.87 o
 -14   0  10     3467.40     3114.16     51.99 o
 -12   0  10      237.76      178.93     18.17 o
 -10   0  10        8.99        3.68      5.75 o
  -8   0  10     1421.95     1193.51     26.04 o
  -6   0  10      121.87      135.53     11.18 o
  -4   0  10     3097.83     2647.48     52.86 o
  -2   0  10     8881.83     8222.10    134.43 o
   0   0  10        4.46       -4.46      7.96 o
   2   0  10        9.14        8.85     10.20 o
   4   0  10     8947.52     9923.40    325.71 o
   6   0  10       56.97       69.19     14.39 o
   8   0  10     1987.74     1973.76     56.12 o
  10   0  10     2915.09     3119.70     78.49 o
  12   0  10      565.04      641.50     32.18 o
  14   0  10       15.41        0.41     24.18 o
  16   0  10       47.33       58.17     27.22 o
  18   0  10      342.52      396.94     44.63 o
  20   0  10      100.01      123.52     36.47 o
  22   0  10      107.13      119.79     37.58 o
  24   0  10       40.72       44.49     34.40 o
  26   0  10       48.17       48.52     24.67 o
 -33   1  10      119.90       99.61     18.65 o
 -31   1  10       37.90       12.20     22.04 o
 -29   1  10      118.73      107.42     10.77 o
 -27   1  10      229.27      237.48      9.83 o
 -25   1  10      287.20      376.08     17.69 o
 -23   1  10       25.06       58.80      6.68 o
 -21   1  10      390.94      294.61      9.68 o
 -19   1  10      322.31      264.02      9.75 o
 -17   1  10      231.62      227.35      9.48 o
 -15   1  10     1338.31     1209.75     19.88 o
 -13   1  10       48.17       25.97      4.55 o
 -11   1  10      253.28      202.40      7.86 o
  -9   1  10      247.49      344.64      9.66 o
  -7   1  10      326.49      364.64     11.04 o
  -5   1  10    14058.50    15266.70    167.05 o
  -3   1  10     6986.97     7529.89     76.67 o
  -1   1  10     4709.92     5060.00     68.66 o
   1   1  10     1100.58     1218.61     25.09 o
   3   1  10      964.65     1135.63     24.82 o
   5   1  10      185.66      158.43     10.87 o
   7   1  10       82.50       87.88     11.07 o
   9   1  10     1604.93     1446.81     33.11 o
  11   1  10     4475.37     4534.76     74.16 o
  13   1  10       66.53       87.23     20.91 o
  15   1  10       38.29       40.51     31.98 o
  17   1  10       47.01       35.33     18.29 o
  19   1  10      116.63       58.40     22.41 o
  21   1  10       84.23      103.75     25.53 o
  23   1  10       60.35       99.52     20.64 o
  25   1  10      214.54      262.55     26.50 o
 -32   2  10       39.22       27.93     12.63 o
 -30   2  10       50.53       46.65     12.94 o
 -28   2  10       10.72       14.85     10.63 o
 -26   2  10       11.39       11.80      6.63 o
 -24   2  10       28.35       34.49      6.68 o
 -22   2  10       57.95       55.74      7.40 o
 -20   2  10      485.46      414.10     13.57 o
 -18   2  10     1285.00     1404.75     22.96 o
 -16   2  10     7131.19     7108.25     69.38 o
 -14   2  10        8.60       15.33      5.48 o
 -12   2  10       11.30        4.59      3.25 o
 -10   2  10      230.65      339.97      9.04 o
  -8   2  10       40.88       28.27      4.61 o
  -6   2  10     1142.01     1488.14     20.14 o
  -4   2  10     9596.49    10383.34     90.64 o
  -2   2  10     1270.99     1256.37     23.26 o
   0   2  10     3854.86     3867.03     56.15 o
   2   2  10      308.36      372.82     19.89 o
   4   2  10      134.10      200.38     11.61 o
   6   2  10     2339.12     2319.33     39.65 o
   8   2  10      187.91      241.53     13.04 o
  10   2  10       98.83      100.17     10.55 o
  12   2  10       29.43       66.74     12.22 o
  14   2  10      217.97      170.21     18.36 o
  16   2  10        5.46      -14.38     25.97 o
  18   2  10      208.15      235.19     21.90 o
  20   2  10       51.43       73.94     18.50 o
  22   2  10       66.18       72.40     19.18 o
  24   2  10        0.32       21.80     18.16 o
 -33   3  10        1.10        6.28     13.66 o
 -31   3  10        9.19       30.28     13.98 o
 -29   3  10        0.89       -5.55      7.70 o
 -27   3  10       38.16       51.24      9.66 o
 -25   3  10        0.28        2.08      7.17 o
 -23   3  10        3.06        6.43      6.69 o
 -21   3  10      878.38      853.72     18.35 o
 -19   3  10      632.57      579.93     13.86 o
 -17   3  10       79.29       51.54      7.77 o
 -15   3  10      893.78     1045.05     18.80 o
 -13   3  10     2453.75     2104.52     24.98 o
 -11   3  10     5293.69     4979.82     48.14 o
  -9   3  10      990.31     1001.46     16.40 o
  -7   3  10       14.14       37.34      5.38 o
  -5   3  10      160.62      210.23      8.15 o
  -3   3  10     1701.12     1849.73     28.55 o
  -1   3  10       35.36       23.19      4.97 o
   1   3  10     4652.44     5012.48     59.09 o
   3   3  10     4467.23     4524.01     58.99 o
   5   3  10       70.17       42.24      8.10 o
   7   3  10        0.58       -2.32      7.01 o
   9   3  10      347.16      307.71     13.30 o
  11   3  10      242.50      189.79     11.89 o
  13   3  10      117.09      183.78     15.90 o
  15   3  10      407.60      466.23     29.93 o
  17   3  10      135.98      187.23     20.90 o
  19   3  10       70.02       69.05     18.65 o
  21   3  10        4.02        1.77     16.60 o
  23   3  10      261.95      239.12     38.68 o
  25   3  10        9.42       15.57     18.98 o
 -32   4  10       23.51       42.68     15.32 o
 -30   4  10       16.82       23.89      9.71 o
 -28   4  10      220.78      239.24     14.57 o
 -26   4  10        0.63        2.21      7.76 o
 -24   4  10      929.77      881.57     21.16 o
 -22   4  10      559.84      534.97     17.76 o
 -20   4  10      872.08      880.49     21.85 o
 -18   4  10       17.57        5.88      6.34 o
 -16   4  10       48.82       39.70      7.02 o
 -14   4  10      214.88      209.04      9.81 o
 -12   4  10      486.66      479.30     11.53 o
 -10   4  10     4680.20     4762.23     49.35 o
  -8   4  10     4546.47     4410.64     46.33 o
  -6   4  10       27.59       29.90      5.41 o
  -4   4  10     1042.48     1139.99     20.01 o
  -2   4  10      771.14      818.08     16.65 o
   0   4  10       26.72       66.08      6.90 o
   2   4  10      102.92      138.77     10.00 o
   4   4  10      742.81      723.67     15.47 o
   6   4  10     2807.41     2820.28     42.50 o
   8   4  10      527.59      615.99     20.88 o
  10   4  10      314.17      296.21     13.74 o
  12   4  10      108.83       78.47     14.78 o
  14   4  10      624.75      588.81     31.65 o
  16   4  10       25.89        5.99     15.03 o
  18   4  10       57.63       38.02     17.60 o
  20   4  10       35.37       12.58     17.18 o
  22   4  10        2.90       17.10     17.47 o
  24   4  10        7.82        8.98     18.05 o
 -31   5  10        3.90        2.76      9.96 o
 -29   5  10      151.65      161.46     13.51 o
 -27   5  10        7.38       -8.01      8.01 o
 -25   5  10       78.09       64.79      9.86 o
 -23   5  10       63.73       70.71      9.98 o
 -21   5  10       77.44       47.85      9.47 o
 -19   5  10      715.46      694.83     18.06 o
 -17   5  10      257.14      221.64     10.53 o
 -15   5  10     1121.30     1079.48     20.73 o
 -13   5  10       88.63       76.03      8.68 o
 -11   5  10        7.59       -6.71      6.80 o
  -9   5  10       99.04      126.72      8.34 o
  -7   5  10       11.18       21.78      6.78 o
  -5   5  10       20.16       12.89      6.54 o
  -3   5  10        1.52       -4.47      4.47 o
  -1   5  10     1686.89     1656.86     32.67 o
   1   5  10     3008.34     3217.49     43.62 o
   3   5  10       39.58       26.80      8.03 o
   5   5  10      470.19      389.46     15.20 o
   7   5  10      591.20      558.78     18.11 o
   9   5  10      121.99       79.88     15.83 o
  11   5  10      198.06      224.32     14.51 o
  13   5  10      318.32      325.45     31.89 o
  15   5  10       12.08      -14.28     14.28 o
  17   5  10      144.09      125.33     20.35 o
  19   5  10      175.90      204.30     24.08 o
  21   5  10       22.11        2.17     16.87 o
  23   5  10       61.79       41.04     20.53 o
 -30   6  10        0.14       -6.22     11.61 o
 -28   6  10      149.46      155.66     13.62 o
 -26   6  10      100.92       91.64     11.90 o
 -24   6  10       96.35      116.67     11.80 o
 -22   6  10        8.74       13.28      9.31 o
 -20   6  10      128.11      153.01     12.40 o
 -18   6  10        1.16       -4.89      7.08 o
 -16   6  10     1358.26     1281.31     25.08 o
 -14   6  10      142.53      164.87     10.21 o
 -12   6  10      591.80      530.78     14.47 o
 -10   6  10      271.80      220.75     13.78 o
  -8   6  10      779.77      865.06     22.16 o
  -6   6  10      822.40      859.28     26.20 o
  -4   6  10      427.14      366.65     14.92 o
  -2   6  10      271.50      217.55     16.16 o
   0   6  10      234.15      221.32     13.98 o
   2   6  10     3330.93     3314.24     50.91 o
   4   6  10      118.85      135.02     11.07 o
   6   6  10      534.39      532.25     18.52 o
   8   6  10      317.15      340.14     15.88 o
  10   6  10      362.32      395.46     17.93 o
  12   6  10      113.70       87.29     19.05 o
  14   6  10      411.12      372.09     27.37 o
  16   6  10        0.15      -11.41     15.64 o
  18   6  10       97.99       99.39     23.39 o
  20   6  10       14.05       20.96     17.28 o
  22   6  10        1.16       -2.09     18.77 o
 -29   7  10        2.32        6.97     13.14 o
 -27   7  10       91.58       90.71     13.52 o
 -25   7  10       35.37       32.64     12.10 o
 -23   7  10       68.17       85.32     15.54 o
 -21   7  10      222.84      209.68     15.66 o
 -19   7  10       29.14       41.48     16.77 o
 -17   7  10       27.56       18.51     10.66 o
 -15   7  10       56.79       66.81     11.38 o
 -13   7  10       29.83       25.98      9.15 o
 -11   7  10      469.01      478.85     16.33 o
  -9   7  10     2103.86     1913.80     35.50 o
  -7   7  10      581.05      510.03     20.27 o
  -5   7  10      126.92      129.74     13.80 o
  -3   7  10       77.47       52.38     12.09 o
  -1   7  10      627.74      573.72     23.44 o
   1   7  10      458.81      428.60     20.31 o
   3   7  10      142.82      129.41     12.84 o
   5   7  10     1230.65     1310.37     31.23 o
   7   7  10       50.22        0.70      9.73 o
   9   7  10        4.75       -7.54     14.31 o
  11   7  10      253.82      337.37     25.43 o
  13   7  10        5.87      -10.65     39.58 o
  15   7  10        6.26       29.48     21.44 o
  17   7  10      102.25      140.87     28.46 o
  19   7  10        0.61       28.54     25.77 o
  21   7  10        0.18        0.58     24.10 o
 -28   8  10       12.06       33.09     12.69 o
 -26   8  10       40.36       14.64     12.40 o
 -24   8  10      125.07      141.14     18.02 o
 -22   8  10       77.60      124.22     14.85 o
 -20   8  10       26.80       46.32     11.99 o
 -18   8  10      138.45      117.29     14.27 o
 -16   8  10       14.22       -1.54     11.83 o
 -14   8  10        2.68        4.77      9.77 o
 -12   8  10      196.74      144.19     14.03 o
 -10   8  10       48.63       59.23     16.69 o
  -8   8  10       58.34       68.36     13.65 o
  -6   8  10      300.17      283.76     22.16 o
  -4   8  10      425.30      345.62     19.95 o
  -2   8  10      294.46      213.35     17.27 o
   0   8  10       41.32       63.51     15.83 o
   2   8  10       11.07       12.79     11.91 o
   4   8  10       37.79       87.14     13.64 o
   6   8  10       47.01       40.78     12.09 o
   8   8  10       71.53       45.41     17.36 o
  10   8  10       73.60      100.77     19.73 o
  12   8  10       58.29       67.95     23.25 o
  14   8  10        0.46       12.01     30.60 o
  16   8  10      118.23      174.78     31.31 o
  18   8  10        2.32       22.79     23.88 o
  20   8  10        0.11      -26.87     26.87 o
 -25   9  10       21.57       11.86     15.39 o
 -23   9  10       33.50       34.82     15.69 o
 -21   9  10        4.97       10.76     14.08 o
 -19   9  10        0.43       -2.75     13.50 o
 -17   9  10        4.89       12.27     15.83 o
 -15   9  10        3.76       -3.89     16.58 o
 -13   9  10      148.36      211.77     22.48 o
 -11   9  10       43.22       65.88     24.35 o
  -9   9  10       87.43       96.56     23.13 o
  -7   9  10       50.56       41.57     15.11 o
  -5   9  10      172.35      165.39     19.74 o
  -3   9  10        5.59      -15.30     15.30 o
  -1   9  10        1.57       15.96     16.17 o
   1   9  10      310.79      349.20     25.07 o
   3   9  10        0.15      -11.32     14.88 o
   5   9  10        5.55       -3.43     21.92 o
   7   9  10       88.64       70.13     24.91 o
   9   9  10       34.46       37.38     37.72 o
  11   9  10       28.65       39.93     35.78 o
  13   9  10       72.69       58.44     37.44 o
  15   9  10        8.11       35.78     35.78 o
  17   9  10       96.79      100.44     41.59 o
  19   9  10        0.00        0.97     28.60 o
 -24  10  10        0.24      -13.91     16.87 o
 -22  10  10        3.87       -4.60     20.46 o
 -20  10  10        4.95       -6.84     15.93 o
 -18  10  10        5.66        1.34     16.40 o
 -16  10  10        5.30      -16.62     16.62 o
 -14  10  10       40.42       17.05     17.52 o
 -12  10  10      154.91      192.77     23.47 o
 -10  10  10       86.40       46.04     41.45 o
  -8  10  10       81.34       11.98     21.13 o
  -6  10  10        5.90        0.60     15.63 o
  -4  10  10      245.07      239.98     23.57 o
  -2  10  10       24.48       16.83     20.67 o
   0  10  10       74.33       34.25     18.12 o
   2  10  10      354.42      361.22     27.63 o
   4  10  10      382.17      446.96     29.50 o
   6  10  10       46.27       26.89     23.10 o
   8  10  10       29.33      -20.76     20.76 o
  10  10  10       14.90      -10.78     33.30 o
  12  10  10       86.45       91.32     40.34 o
  14  10  10       43.12      102.79     41.45 o
  16  10  10        0.52       -2.21     34.13 o
 -21  11  10       13.78       13.50     21.60 o
 -19  11  10       11.34      -16.92     16.92 o
 -17  11  10        0.00       -5.64     27.98 o
 -15  11  10        5.49       12.06     18.87 o
 -13  11  10       45.09       43.72     20.69 o
 -11  11  10       78.28       58.35     26.23 o
  -9  11  10       88.65      116.57     55.68 o
  -7  11  10      245.38      217.99     31.63 o
  -5  11  10       30.63       37.48     18.35 o
  -3  11  10       16.82       -6.54     22.26 o
  -1  11  10       19.27       21.58     18.35 o
   1  11  10        0.01      -12.16     17.84 o
   3  11  10      129.96      149.44     23.66 o
   5  11  10       52.08       69.29     27.32 o
   7  11  10       57.27       39.61     26.13 o
   9  11  10        0.01       44.90     37.30 o
  11  11  10        0.00      -29.43     33.16 o
  13  11  10       15.98       27.63     37.86 o
 -18  12  10        0.04        4.91     26.10 o
 -16  12  10       11.37       -3.00     22.72 o
 -14  12  10       63.35       46.62     21.75 o
 -12  12  10      148.87      254.24     29.87 o
 -10  12  10       46.29       76.11     27.44 o
  -8  12  10        4.04       -3.55     26.80 o
  -6  12  10       66.84       83.66     28.91 o
  -4  12  10       12.81        7.72     47.67 o
  -2  12  10        6.77       24.43     19.18 o
   0  12  10        3.60        3.91     24.73 o
   2  12  10       27.81       32.13     26.35 o
   4  12  10       19.35       16.34     37.93 o
   6  12  10       57.70       72.54     30.16 o
   8  12  10        0.02       30.26     40.48 o
  10  12  10       22.89      -24.45     35.37 o
 -13  13  10        6.57      -10.90     31.04 o
 -11  13  10       77.40      107.91     25.55 o
  -9  13  10       57.86       65.13     28.80 o
  -7  13  10        0.35      -21.37     25.55 o
  -5  13  10       28.90       14.64     26.67 o
  -3  13  10        0.76      -18.85     24.63 o
  -1  13  10        9.82      -17.19     19.65 o
   1  13  10        0.23        0.75     26.78 o
   3  13  10       17.96       10.05     27.56 o
   5  13  10        1.85        1.74     28.18 o
 -33   1  11       13.36       31.99     12.69 o
 -31   1  11        0.64       -9.61     10.96 o
 -29   1  11       17.96        4.49      7.25 o
 -27   1  11       12.69        6.25     10.72 o
 -25   1  11      608.67      614.48     15.23 o
 -23   1  11        8.87        2.06      5.66 o
 -21   1  11      137.62      124.56      7.62 o
 -19   1  11        3.63       -5.52      5.52 o
 -17   1  11      229.71      235.89     10.03 o
 -15   1  11      583.83      510.87     12.43 o
 -13   1  11      202.97      177.22      8.53 o
 -11   1  11       83.59       54.77      5.55 o
  -9   1  11     1973.98     1883.73     24.84 o
  -7   1  11     9961.90    11045.62    122.47 o
  -5   1  11     6382.51     6363.31     77.17 o
  -3   1  11      706.55      939.19     19.62 o
  -1   1  11      838.25      698.18     24.46 o
   1   1  11       26.41       22.06      7.40 o
   3   1  11       11.53       25.93      8.23 o
   5   1  11     1339.98     1287.46     32.38 o
   7   1  11      282.83      249.44     13.49 o
   9   1  11      732.47      679.46     23.23 o
  11   1  11      356.48      358.32     19.84 o
  13   1  11        0.07      -14.01     15.73 o
  15   1  11       17.46       -3.85     18.11 o
  17   1  11       30.73       67.62     22.80 o
  19   1  11       45.10       44.56     23.50 o
  21   1  11        2.73      -11.78     21.88 o
  23   1  11       71.93      110.89     21.07 o
  25   1  11        0.29        9.88     19.55 o
 -32   2  11       12.11        6.72     14.77 o
 -30   2  11       19.69       25.72      8.52 o
 -28   2  11       61.04       66.54     19.07 o
 -26   2  11        6.43       14.66      7.32 o
 -24   2  11       63.06       72.77      7.78 o
 -22   2  11      290.25      242.13      9.70 o
 -20   2  11        7.92       -3.61      5.71 o
 -18   2  11      650.98      667.45     15.01 o
 -16   2  11       60.60       24.75      6.59 o
 -14   2  11      164.25      171.06      8.18 o
 -12   2  11      634.42      655.07     12.81 o
 -10   2  11      267.79      254.40      8.24 o
  -8   2  11     1454.44     1614.39     22.02 o
  -6   2  11     1518.17     1521.25     21.32 o
  -4   2  11       40.85        6.22      4.67 o
  -2   2  11     2843.35     2887.28     45.34 o
   0   2  11     4028.13     3932.81     57.94 o
   2   2  11      217.34      293.33     15.72 o
   4   2  11     1638.52     1575.27     31.19 o
   6   2  11        4.93       -0.31      7.71 o
   8   2  11      990.43     1067.65     30.76 o
  10   2  11      377.44      464.02     18.19 o
  12   2  11      594.53      660.72     36.76 o
  14   2  11       78.52      115.27     18.77 o
  16   2  11       59.54        0.75     14.69 o
  18   2  11        3.22      -14.26     14.26 o
  20   2  11        1.55      -15.34     15.34 o
  22   2  11        7.18       16.38     17.47 o
  24   2  11       51.30       62.22     20.20 o
 -31   3  11       36.64       53.93      9.38 o
 -29   3  11        0.75        3.01      8.59 o
 -27   3  11      155.95      175.03     11.30 o
 -25   3  11      341.32      402.61     14.75 o
 -23   3  11       60.09       63.57      9.01 o
 -21   3  11      233.12      183.10      9.28 o
 -19   3  11        7.60       -5.53      5.53 o
 -17   3  11      511.84      526.00     13.59 o
 -15   3  11     2539.02     2611.25     32.53 o
 -13   3  11     1329.92     1402.57     21.69 o
 -11   3  11     1101.44     1180.51     19.67 o
  -9   3  11      183.74      154.44      7.55 o
  -7   3  11      273.22      327.49      9.91 o
  -5   3  11      503.66      653.62     13.48 o
  -3   3  11       48.70       34.59      5.85 o
  -1   3  11      366.26      380.27     17.50 o
   1   3  11      777.80      790.36     18.07 o
   3   3  11     2051.98     1857.06     31.88 o
   5   3  11       16.16        6.69      7.29 o
   7   3  11     1238.01     1195.86     25.39 o
   9   3  11      438.79      396.52     19.40 o
  11   3  11      213.26      178.17     13.67 o
  13   3  11      198.92      118.87     15.00 o
  15   3  11       74.95       16.21     12.46 o
  17   3  11       32.55       10.39     15.84 o
  19   3  11      258.09      234.72     24.34 o
  21   3  11       25.20       54.92     18.57 o
  23   3  11       27.12        3.54     18.70 o
 -32   4  11       78.55       84.83     14.70 o
 -30   4  11        0.07        0.43      9.37 o
 -28   4  11        0.02        4.21      9.23 o
 -26   4  11      446.18      480.25     16.66 o
 -24   4  11        1.04       -8.41      8.41 o
 -22   4  11      172.22      158.71     10.40 o
 -20   4  11        5.02       -6.42      6.42 o
 -18   4  11        2.26       -2.74      6.28 o
 -16   4  11        2.66       23.05      6.77 o
 -14   4  11     1269.12     1141.95     21.00 o
 -12   4  11        0.63        1.96      5.41 o
 -10   4  11      244.26      315.21     10.26 o
  -8   4  11      973.86      867.08     16.14 o
  -6   4  11       72.15      138.86      7.60 o
  -4   4  11      252.79      341.54     12.07 o
  -2   4  11      576.45      552.28     15.94 o
   0   4  11      353.08      401.08     19.79 o
   2   4  11      278.49      256.36     12.64 o
   4   4  11      440.54      465.71     14.97 o
   6   4  11      360.15      426.52     16.05 o
   8   4  11        7.20       16.02      8.31 o
  10   4  11      119.70       81.97     10.34 o
  12   4  11      128.06      131.89     17.21 o
  14   4  11      196.82      141.20     22.96 o
  16   4  11        0.02        0.80     15.28 o
  18   4  11      158.61      178.78     28.43 o
  20   4  11       69.10       79.02     23.22 o
  22   4  11       27.69       36.41     19.70 o
  24   4  11       23.14       34.20     20.78 o
 -31   5  11        6.39       19.00     13.15 o
 -29   5  11      129.87      136.20     25.56 o
 -27   5  11       15.60       16.99      8.90 o
 -25   5  11        0.08       -3.79      8.20 o
 -23   5  11        1.02       -8.12      8.12 o
 -21   5  11      247.04      300.66     14.35 o
 -19   5  11      511.22      550.96     17.27 o
 -17   5  11      300.40      295.93     12.13 o
 -15   5  11       35.33       24.39      7.40 o
 -13   5  11       12.42       18.75      7.25 o
 -11   5  11     1481.35     1391.48     23.61 o
  -9   5  11      164.88      194.09      9.98 o
  -7   5  11      138.41      174.91     10.60 o
  -5   5  11      196.16      236.70     11.63 o
  -3   5  11        7.27       -4.48      4.48 o
  -1   5  11      205.54      171.38     10.81 o
   1   5  11       49.87       42.42      8.76 o
   3   5  11      780.75      807.24     21.37 o
   5   5  11        1.14        8.89      7.89 o
   7   5  11        5.42        9.37      8.10 o
   9   5  11      197.23      194.83     12.62 o
  11   5  11      663.23      703.69     24.60 o
  13   5  11      430.68      533.41     55.69 o
  15   5  11      275.33      332.76     26.39 o
  17   5  11       17.24       12.02     17.46 o
  19   5  11       83.60       92.51     21.07 o
  21   5  11        3.79       36.17     19.85 o
  23   5  11      133.52      158.04     26.06 o
 -30   6  11       64.97       86.43     23.21 o
 -28   6  11        4.43        2.28     15.11 o
 -26   6  11      140.67      139.04     18.82 o
 -24   6  11       97.23       96.07     12.67 o
 -22   6  11       41.61       43.76     11.45 o
 -20   6  11       28.42       39.72     10.05 o
 -18   6  11        1.32        0.14      7.59 o
 -16   6  11      145.40      113.67      9.75 o
 -14   6  11      243.58      333.54     14.16 o
 -12   6  11     1097.67      993.56     22.02 o
 -10   6  11     1636.36     1508.19     27.65 o
  -8   6  11      733.19      681.01     26.04 o
  -6   6  11     2586.28     2703.63     61.16 o
  -4   6  11      224.64      203.75     13.79 o
  -2   6  11       67.39       68.93     11.75 o
   0   6  11      110.30       84.40     10.83 o
   2   6  11      824.55      924.61     25.83 o
   4   6  11     1957.31     2329.39     43.24 o
   6   6  11      135.72       99.24     12.00 o
   8   6  11      164.06      193.10     14.05 o
  10   6  11      451.57      519.10     25.31 o
  12   6  11      246.00      191.74     22.80 o
  14   6  11        0.72        7.68     19.94 o
  16   6  11        5.98       17.30     21.78 o
  18   6  11       89.08       73.52     36.89 o
  20   6  11       30.77       48.11     24.66 o
  22   6  11       10.47      -11.57     22.82 o
 -29   7  11        1.19        4.57     11.24 o
 -27   7  11        0.20        1.21     11.89 o
 -25   7  11      272.07      327.56     18.69 o
 -23   7  11       85.93      101.12     13.37 o
 -21   7  11       98.31      122.81     14.00 o
 -19   7  11       52.29       72.56     12.82 o
 -17   7  11       30.10       22.03      9.26 o
 -15   7  11       26.91        3.11      8.83 o
 -13   7  11      785.58      741.92     20.84 o
 -11   7  11      213.16      187.90     11.81 o
  -9   7  11        0.03       -9.04      9.04 o
  -7   7  11      529.01      659.31     23.13 o
  -5   7  11       15.13       -1.11     10.69 o
  -3   7  11        1.01       -9.45      9.61 o
  -1   7  11        0.36        2.01     10.92 o
   1   7  11      113.02       86.67     13.68 o
   3   7  11       55.75       24.13     11.81 o
   5   7  11       77.18      104.18     13.69 o
   7   7  11       51.18       52.52     11.35 o
   9   7  11        7.71        6.74     20.15 o
  11   7  11       43.99       64.02     23.83 o
  13   7  11      163.62      157.57     27.89 o
  15   7  11        1.23       -0.44     42.48 o
  17   7  11        0.45      -26.39     26.39 o
  19   7  11       58.57       36.04     34.40 o
  21   7  11       81.78      105.66     29.00 o
 -28   8  11        0.03        4.10     12.49 o
 -26   8  11        0.54      -11.37     11.37 o
 -24   8  11       18.29      -10.12     11.43 o
 -22   8  11       21.70       18.99     14.10 o
 -20   8  11        4.82        6.31     13.06 o
 -18   8  11      239.15      255.20     20.09 o
 -16   8  11       28.14       26.59     14.02 o
 -14   8  11      543.81      652.75     24.20 o
 -12   8  11      259.56      286.34     24.07 o
 -10   8  11       45.69       32.09     15.62 o
  -8   8  11      737.96      731.57     27.48 o
  -6   8  11       36.06       36.97     13.27 o
  -4   8  11      270.09      276.39     19.15 o
  -2   8  11      174.54      193.37     17.04 o
   0   8  11      115.46       97.75     14.42 o
   2   8  11      505.24      556.14     26.48 o
   4   8  11       32.08       21.43     19.38 o
   6   8  11      297.46      337.17     39.62 o
   8   8  11      218.43      234.10     29.13 o
  10   8  11       73.19       95.52     25.24 o
  12   8  11      309.66      370.14     36.83 o
  14   8  11       86.31       88.77     26.67 o
  16   8  11       16.38       28.23     35.09 o
  18   8  11        1.93       24.14     23.84 o
 -25   9  11       21.05       40.96     16.41 o
 -23   9  11       14.18       25.16     15.56 o
 -21   9  11      244.51      273.02     22.55 o
 -19   9  11       76.51       86.87     19.55 o
 -17   9  11        4.88        1.78     15.49 o
 -15   9  11      147.58      143.81     24.29 o
 -13   9  11        0.12        1.61     12.51 o
 -11   9  11      139.64       99.83     17.95 o
  -9   9  11      104.06       69.34     22.76 o
  -7   9  11      116.23       68.71     17.59 o
  -5   9  11       39.32        9.57     18.80 o
  -3   9  11       85.10       63.17     15.16 o
  -1   9  11       44.88       32.11     13.92 o
   1   9  11      643.34      757.45     29.27 o
   3   9  11       21.27       32.20     12.82 o
   5   9  11        6.42       25.91     24.83 o
   7   9  11        1.42       11.89     21.80 o
   9   9  11       31.78       64.84     55.06 o
  11   9  11      158.65      149.21     42.55 o
  13   9  11       23.22       89.39     39.10 o
  15   9  11        6.34       26.53     36.47 o
  17   9  11        1.54       -1.66     35.51 o
 -24  10  11       27.84        7.95     18.22 o
 -22  10  11       13.62       29.76     19.55 o
 -20  10  11        4.46      -10.35     16.77 o
 -18  10  11       17.43      -13.15     19.41 o
 -16  10  11      243.17      255.36     26.73 o
 -14  10  11       38.93       52.30     18.80 o
 -12  10  11        8.41       -8.90     34.06 o
 -10  10  11       23.08      -14.93     18.82 o
  -8  10  11       14.28        9.62     32.54 o
  -6  10  11        0.36        2.76     15.94 o
  -4  10  11        1.53      -15.33     15.33 o
  -2  10  11       84.16       79.89     20.16 o
   0  10  11        1.29       18.15     16.29 o
   2  10  11       45.00       21.33     17.71 o
   4  10  11       46.72       85.93     25.01 o
   6  10  11        4.86       -3.04     23.33 o
   8  10  11        2.35      -11.35     47.11 o
  10  10  11        0.62      -30.26     31.50 o
  12  10  11        0.48       -4.70     34.13 o
  14  10  11       64.70      135.54     44.90 o
 -21  11  11        1.00       -2.59     19.00 o
 -19  11  11        2.98       11.45     18.26 o
 -17  11  11        0.95      -16.90     16.90 o
 -15  11  11      176.05      226.94     26.74 o
 -13  11  11       35.37       -1.29     18.80 o
 -11  11  11       51.10       84.41     26.54 o
  -9  11  11        4.49       23.21     24.42 o
  -7  11  11       48.56       37.23     24.50 o
  -5  11  11        0.01        0.83     16.34 o
  -3  11  11       76.46       56.41     20.28 o
  -1  11  11        3.39       -0.52     22.71 o
   1  11  11        4.38      -12.40     17.55 o
   3  11  11       17.21       48.36     20.40 o
   5  11  11        1.39      -15.02     24.22 o
   7  11  11      296.45      315.80     38.05 o
   9  11  11       50.79      105.28     41.31 o
  11  11  11        6.72       -7.18     36.06 o
  13  11  11        0.00      -15.47     36.20 o
 -18  12  11       10.31      -18.63     18.63 o
 -16  12  11        0.43       -3.59     19.84 o
 -14  12  11       16.21       11.73     20.75 o
 -12  12  11        2.81      -10.15     19.20 o
 -10  12  11       28.93       37.74     27.05 o
  -8  12  11        1.82       47.22     26.86 o
  -6  12  11        6.89       27.52     24.66 o
  -4  12  11      204.99      176.09     32.53 o
  -2  12  11        0.63        2.31     19.45 o
   0  12  11        3.89       -9.84     19.68 o
   2  12  11        0.37       18.59     33.37 o
   4  12  11        2.24       -4.62     28.25 o
   6  12  11        6.09      -20.80     26.61 o
   8  12  11        4.80       -3.32     36.89 o
 -13  13  11       30.59       38.51     23.53 o
 -11  13  11       10.31       -1.25     22.17 o
  -9  13  11       17.36      -24.41     24.41 o
  -7  13  11       14.76       25.96     28.12 o
  -5  13  11       35.67       15.55     25.81 o
  -3  13  11       95.02      158.17     35.64 o
  -1  13  11       13.80        2.53     22.00 o
   1  13  11       48.17       18.02     56.02 o
   3  13  11        0.32       -5.46     27.83 o
 -32   0  12      149.16      150.67     16.11 o
 -30   0  12        3.99      -10.22     11.21 o
 -28   0  12        7.12       13.83      8.83 o
 -26   0  12     1058.50     1163.12     29.44 o
 -24   0  12       80.15      106.46     13.66 o
 -22   0  12      158.33      188.59     17.31 o
 -20   0  12       25.54        1.08      8.51 o
 -18   0  12        1.11       -7.40      7.95 o
 -16   0  12      730.59      683.81     22.90 o
 -14   0  12       38.35       50.12      9.80 o
 -12   0  12     9767.69     9821.75    138.65 o
 -10   0  12     1682.82     1167.11     28.16 o
  -8   0  12     1330.99     1142.62     32.29 o
  -6   0  12       80.46       56.33     11.32 o
  -4   0  12     3784.91     4492.92    101.33 o
  -2   0  12      206.44      168.35     17.89 o
   0   0  12       17.06        9.29     10.06 o
   2   0  12        2.85       -6.53      9.04 o
   4   0  12     1290.52     1235.40     47.94 o
   6   0  12      122.76      127.80     17.92 o
   8   0  12      726.12      911.73     46.63 o
  10   0  12     4782.78     4930.31    116.26 o
  12   0  12     1384.32     1485.64     82.07 o
  14   0  12      283.81      170.77     37.72 o
  16   0  12      300.22      227.41     42.97 o
  18   0  12        6.08       25.84     30.12 o
  20   0  12       99.16      175.05     42.69 o
  22   0  12        5.45        5.66     34.68 o
  24   0  12       31.56       64.11     39.65 o
 -33   1  12        4.99       16.43     12.77 o
 -31   1  12      150.38      161.76     11.48 o
 -29   1  12       74.99       71.59      8.50 o
 -27   1  12       38.58       39.07      9.18 o
 -25   1  12       80.20       78.75      8.08 o
 -23   1  12        4.44       -5.56      5.90 o
 -21   1  12       34.43       30.49      6.35 o
 -19   1  12       74.59       80.37      7.77 o
 -17   1  12     3349.19     3129.65     39.32 o
 -15   1  12      772.81      673.63     16.18 o
 -13   1  12      395.56      439.76     11.69 o
 -11   1  12     2718.44     2618.33     31.42 o
  -9   1  12      146.24      187.77      8.62 o
  -7   1  12     1745.34     1593.99     25.62 o
  -5   1  12     1361.36     1409.00     28.92 o
  -3   1  12     2628.44     2579.38     43.26 o
  -1   1  12     7537.09     7436.51     97.98 o
   1   1  12     1044.16      901.25     23.04 o
   3   1  12     2055.15     1974.49     36.75 o
   5   1  12       41.37       46.03      9.82 o
   7   1  12       15.85       22.86      9.16 o
   9   1  12      665.43      757.79     23.57 o
  11   1  12       15.12        0.96     12.70 o
  13   1  12        8.24       16.80     18.78 o
  15   1  12      911.57     1077.75     52.98 o
  17   1  12        2.15       -7.55     20.89 o
  19   1  12       20.77       30.78     23.64 o
  21   1  12      195.14      182.28     30.82 o
  23   1  12        1.67        8.16     18.87 o
 -32   2  12        0.05        8.83     13.22 o
 -30   2  12        0.48       -2.09      8.57 o
 -28   2  12       28.80       18.22      7.78 o
 -26   2  12       58.50       86.64      8.43 o
 -24   2  12      896.86      947.33     18.85 o
 -22   2  12        0.76       -6.01      6.01 o
 -20   2  12        1.64        4.32      6.06 o
 -18   2  12       15.36       27.43      6.60 o
 -16   2  12      616.07      578.46     14.48 o
 -14   2  12      879.89      910.92     17.33 o
 -12   2  12     1876.54     1604.64     22.40 o
 -10   2  12      794.23      687.55     13.69 o
  -8   2  12      177.88      210.04      8.44 o
  -6   2  12     1033.95     1240.99     23.41 o
  -4   2  12     3172.27     3153.02     36.48 o
  -2   2  12     2671.37     2634.39     75.90 o
   0   2  12        0.69       -2.39      5.39 o
   2   2  12        2.05       -6.69      6.72 o
   4   2  12      695.28      758.70     22.02 o
   6   2  12       12.48       29.25      9.25 o
   8   2  12     1873.91     1729.58     49.04 o
  10   2  12     1326.25     1296.86     30.71 o
  12   2  12       90.12       98.58     17.06 o
  14   2  12        9.37      -13.95     13.95 o
  16   2  12      118.79      136.13     20.45 o
  18   2  12        0.22      -15.88     15.88 o
  20   2  12       55.74       47.87     20.24 o
  22   2  12       15.13       69.77     20.94 o
  24   2  12        0.90       33.22     23.14 o
 -31   3  12        7.48       11.65      9.20 o
 -29   3  12       14.71        4.41      9.16 o
 -27   3  12       87.31       76.18      9.41 o
 -25   3  12      177.20      171.63     11.32 o
 -23   3  12      127.79      117.80      9.05 o
 -21   3  12      482.92      473.83     14.76 o
 -19   3  12       86.34       91.97      8.13 o
 -17   3  12       16.60        9.17      6.35 o
 -15   3  12      369.55      300.73     10.93 o
 -13   3  12      318.61      348.48     10.42 o
 -11   3  12      385.41      304.82     11.88 o
  -9   3  12      319.37      283.06      9.78 o
  -7   3  12     2457.48     2269.31     28.80 o
  -5   3  12      187.89      177.86      8.79 o
  -3   3  12       12.38       13.02      4.38 o
  -1   3  12       24.51       15.05      4.68 o
   1   3  12      228.67      211.64     12.63 o
   3   3  12     1576.69     1630.46     30.32 o
   5   3  12       88.25      112.57     10.56 o
   7   3  12      102.55      110.57     10.89 o
   9   3  12      619.11      637.41     20.15 o
  11   3  12      476.69      564.56     21.66 o
  13   3  12     1458.84     1242.63     42.38 o
  15   3  12      144.64      119.78     19.89 o
  17   3  12       46.78       46.75     21.60 o
  19   3  12       41.79       98.45     21.21 o
  21   3  12       13.57       27.78     18.83 o
  23   3  12       16.44       15.83     20.66 o
 -32   4  12       30.30       44.63     10.83 o
 -30   4  12       22.19       29.91     10.95 o
 -28   4  12       10.45       31.19     12.31 o
 -26   4  12       24.63       18.89      8.92 o
 -24   4  12      183.53      163.37     11.80 o
 -22   4  12       21.41       16.45      7.40 o
 -20   4  12      626.35      635.11     17.02 o
 -18   4  12        0.79        1.04      6.86 o
 -16   4  12      946.99     1049.43     19.88 o
 -14   4  12     2182.85     2039.43     28.67 o
 -12   4  12      193.07      125.45      7.88 o
 -10   4  12       37.44       15.56      5.79 o
  -8   4  12      124.70      101.42      7.22 o
  -6   4  12       45.46       55.22      6.12 o
  -4   4  12       35.58       36.30      5.20 o
  -2   4  12        1.31       -2.60      5.86 o
   0   4  12      173.21      136.16     11.70 o
   2   4  12     7816.59     7833.25     96.25 o
   4   4  12        0.90       -5.03      7.64 o
   6   4  12     1179.15     1265.66     27.37 o
   8   4  12      136.40      113.67     11.13 o
  10   4  12       34.70       24.10     10.60 o
  12   4  12       13.90       19.14     12.55 o
  14   4  12      657.01      725.67     36.22 o
  16   4  12       27.49       43.78     17.73 o
  18   4  12        7.01       -7.00     16.86 o
  20   4  12        0.59      -13.01     16.83 o
  22   4  12       18.65       21.34     20.11 o
 -31   5  12       54.62       78.49     16.10 o
 -29   5  12       60.48       67.64     12.45 o
 -27   5  12       53.63       14.48      9.43 o
 -25   5  12       34.23       21.13     11.99 o
 -23   5  12        0.26        5.66      8.83 o
 -21   5  12        4.77        5.75      7.73 o
 -19   5  12      177.06      187.34     10.95 o
 -17   5  12        5.29       -6.74      6.74 o
 -15   5  12      734.75      668.47     17.73 o
 -13   5  12      322.58      296.49     14.78 o
 -11   5  12      207.40      164.13      9.88 o
  -9   5  12     1913.00     2092.14     31.16 o
  -7   5  12     3388.62     3541.15     51.40 o
  -5   5  12       43.88       29.82      8.62 o
  -3   5  12        2.77       -4.12      5.65 o
  -1   5  12        7.10        3.40      7.94 o
   1   5  12        7.65       17.47      9.06 o
   3   5  12       38.91       35.76     11.97 o
   5   5  12      162.55      146.56     12.13 o
   7   5  12      689.08      697.82     21.21 o
   9   5  12       18.75       29.36      9.64 o
  11   5  12      108.88      107.66     14.34 o
  13   5  12        6.08        5.42     15.45 o
  15   5  12      577.88      513.31     32.06 o
  17   5  12       24.24       13.67     17.38 o
  19   5  12        4.34       35.59     24.78 o
  21   5  12       58.26       57.30     27.28 o
 -30   6  12        0.17       -6.35     12.30 o
 -28   6  12       18.25        8.41     10.79 o
 -26   6  12        3.67       -9.40     10.59 o
 -24   6  12        4.58        0.31      9.86 o
 -22   6  12      332.78      300.89     18.94 o
 -20   6  12       68.55       59.11     16.73 o
 -18   6  12      300.22      305.41     14.22 o
 -16   6  12       19.82       16.68      8.62 o
 -14   6  12      126.19      141.88     13.33 o
 -12   6  12      263.29      229.61     17.32 o
 -10   6  12     4065.87     3945.12     52.57 o
  -8   6  12      236.99      218.25     19.34 o
  -6   6  12        6.03       -8.75      8.75 o
  -4   6  12      417.36      506.63     21.91 o
  -2   6  12      290.63      333.39     18.32 o
   0   6  12        2.35       -9.16      9.16 o
   2   6  12      115.95      127.70     13.00 o
   4   6  12      715.76      668.52     23.01 o
   6   6  12      389.17      403.70     18.78 o
   8   6  12        0.38       -4.39      9.29 o
  10   6  12      447.10      539.34     51.44 o
  12   6  12      156.73       99.48     27.70 o
  14   6  12      109.92      160.07     43.38 o
  16   6  12       27.03       23.97     22.36 o
  18   6  12      200.96      184.12     30.73 o
  20   6  12        1.89       24.35     23.74 o
 -29   7  12        6.48        6.68     12.08 o
 -27   7  12       60.92       59.62     13.80 o
 -25   7  12       15.70       12.43     11.67 o
 -23   7  12       53.62       60.31     18.71 o
 -21   7  12        0.29      -10.02     10.02 o
 -19   7  12       62.33       39.75     12.05 o
 -17   7  12       84.33       51.48     10.64 o
 -15   7  12        2.61        0.10      8.69 o
 -13   7  12      318.82      292.14     15.83 o
 -11   7  12       38.89       30.64     11.03 o
  -9   7  12      884.88      796.03     28.84 o
  -7   7  12      520.70      485.90     24.47 o
  -5   7  12      125.86      142.08     15.35 o
  -3   7  12      328.56      361.88     27.35 o
  -1   7  12      106.44      164.80     16.14 o
   1   7  12       47.73       83.15     13.76 o
   3   7  12        6.99       43.26     12.41 o
   5   7  12        0.01        9.74     11.31 o
   7   7  12       33.11       51.56     13.08 o
   9   7  12       61.43       27.93     21.00 o
  11   7  12        0.36       44.61     22.86 o
  13   7  12      121.60      161.15     28.51 o
  15   7  12        0.95       16.33     22.12 o
  17   7  12       64.28       92.34     27.31 o
  19   7  12       17.89       66.60     35.16 o
 -26   8  12       11.12       11.58     15.01 o
 -24   8  12        3.11       19.42     14.53 o
 -22   8  12       56.30       53.33     15.36 o
 -20   8  12       81.71       80.11     15.92 o
 -18   8  12        5.46       -4.21     12.72 o
 -16   8  12        2.99        6.24     12.89 o
 -14   8  12       86.41       91.38     14.66 o
 -12   8  12      195.26      160.45     17.05 o
 -10   8  12      484.18      501.90     28.13 o
  -8   8  12      713.64      538.87     24.64 o
  -6   8  12      850.41      880.06     30.90 o
  -4   8  12        3.62       21.30     12.64 o
  -2   8  12        6.62      -16.34     16.64 o
   0   8  12        0.00       -9.36     11.62 o
   2   8  12      163.26      187.83     17.27 o
   4   8  12       34.79       28.59     12.53 o
   6   8  12        2.14      -14.46     14.46 o
   8   8  12        5.92       -3.48     20.36 o
  10   8  12       11.24        8.84     31.78 o
  12   8  12      227.11      190.80     44.07 o
  14   8  12       14.16      -16.16     30.81 o
  16   8  12       25.21       37.58     36.06 o
  18   8  12        4.54      -26.67     26.67 o
 -25   9  12        9.17       -0.12     19.62 o
 -23   9  12       81.83      108.20     21.47 o
 -21   9  12       89.64       92.88     20.31 o
 -19   9  12        6.25      -10.77     16.06 o
 -17   9  12       68.50       63.30     19.06 o
 -15   9  12       88.37      134.25     21.65 o
 -13   9  12       90.31       90.10     15.83 o
 -11   9  12        1.63       -8.26     13.91 o
  -9   9  12      106.75      100.81     24.44 o
  -7   9  12       11.25        1.29     12.91 o
  -5   9  12       11.98       -9.32     13.06 o
  -3   9  12      121.30      102.08     15.98 o
  -1   9  12      139.38      136.51     17.02 o
   1   9  12       76.98       85.81     16.02 o
   3   9  12       25.50       54.47     17.54 o
   5   9  12      443.11      502.15     30.99 o
   7   9  12       52.77       36.73     23.82 o
   9   9  12        0.94        7.60     33.57 o
  11   9  12        0.96      -10.78     31.36 o
  13   9  12        5.73        5.94     32.33 o
  15   9  12       28.97        5.53     36.89 o
 -22  10  12      123.05      150.97     23.89 o
 -20  10  12        0.00      -12.18     17.17 o
 -18  10  12        0.82      -18.50     18.50 o
 -16  10  12       30.61       31.71     18.53 o
 -14  10  12        5.07        7.99     18.14 o
 -12  10  12       22.02       35.45     22.54 o
 -10  10  12      321.79      255.41     32.12 o
  -8  10  12        0.00       12.79     22.08 o
  -6  10  12       49.33       49.83     18.57 o
  -4  10  12      104.08       97.04     20.68 o
  -2  10  12       81.69       57.73     19.55 o
   0  10  12      126.81      118.77     21.68 o
   2  10  12      299.21      271.47     26.36 o
   4  10  12      125.29      164.00     23.58 o
   6  10  12      129.76      170.24     32.32 o
   8  10  12        0.00       -6.88     23.74 o
  10  10  12        0.15      -25.97     34.54 o
  12  10  12        4.81      -23.49     33.71 o
  14  10  12       13.13       22.38     39.79 o
 -21  11  12       23.33       42.85     20.56 o
 -19  11  12        2.99      -18.20     18.20 o
 -17  11  12        8.77       -5.81     19.06 o
 -15  11  12       78.15       58.31     21.97 o
 -13  11  12       61.16       64.57     21.91 o
 -11  11  12        1.29       21.28     24.32 o
  -9  11  12        0.07       23.06     24.32 o
  -7  11  12        9.88        1.88     22.31 o
  -5  11  12        0.00       10.44     23.87 o
  -3  11  12       18.66       23.06     26.08 o
  -1  11  12        0.43       12.72     19.10 o
   1  11  12       19.43       10.52     19.05 o
   3  11  12       89.67      128.68     38.34 o
   5  11  12       12.12        6.98     29.15 o
   7  11  12       32.22       16.71     61.41 o
   9  11  12        3.47       -9.12     34.13 o
  11  11  12       15.33       12.02     37.03 o
 -16  12  12        6.79      -22.68     22.68 o
 -14  12  12        0.00        1.10     20.63 o
 -12  12  12        0.57        0.16     21.18 o
 -10  12  12        5.19       -7.89     25.57 o
  -8  12  12        3.48      -10.65     34.54 o
  -6  12  12        2.19       11.31     24.20 o
  -4  12  12        1.05      -24.10     24.55 o
  -2  12  12        2.27       -9.39     19.21 o
   0  12  12        0.04      -10.81     19.61 o
   2  12  12        0.31       38.91     27.70 o
   4  12  12       29.99       38.32     30.02 o
   6  12  12       24.97       35.64     35.44 o
   8  12  12        3.53       11.88     39.24 o
 -11  13  12       14.04       -4.29     21.69 o
  -9  13  12        9.78      -15.56     26.76 o
  -7  13  12       28.71       43.02     28.92 o
  -5  13  12      114.48      122.50     34.12 o
  -3  13  12       31.61       53.63     29.38 o
  -1  13  12       25.32       42.66     28.34 o
   1  13  12       14.42       24.66     29.28 o
 -33   1  13        5.53       11.48      9.07 o
 -31   1  13        8.92       -0.86      8.88 o
 -29   1  13        7.02        3.27      7.53 o
 -27   1  13        2.07       -1.26      7.32 o
 -25   1  13      100.73       75.14      8.55 o
 -23   1  13       98.88      134.95      9.05 o
 -21   1  13      298.08      336.98     12.85 o
 -19   1  13        4.82       -6.17      6.17 o
 -17   1  13      395.46      345.64     12.32 o
 -15   1  13      430.34      432.30     13.53 o
 -13   1  13        0.05       -1.43      5.68 o
 -11   1  13        5.03       -0.83      5.51 o
  -9   1  13      535.47      576.16     14.81 o
  -7   1  13       68.18       71.73      7.67 o
  -5   1  13     1131.60     1417.77     27.68 o
  -3   1  13     4560.36     4924.32     92.12 o
  -1   1  13       31.58       59.45     13.86 o
   1   1  13     1880.72     1946.07     34.19 o
   3   1  13      246.44      296.51     15.58 o
   5   1  13      948.22     1105.32     28.04 o
   7   1  13     1926.79     1931.64     38.75 o
   9   1  13     2100.51     2194.29     54.88 o
  11   1  13        6.58      -18.01     18.01 o
  13   1  13     1312.38     1311.95     45.36 o
  15   1  13       63.15       35.58     22.45 o
  17   1  13        1.71      -15.52     20.70 o
  19   1  13      105.27      137.85     29.68 o
  21   1  13       17.24        1.38     24.06 o
  23   1  13       28.59       54.13     21.47 o
 -32   2  13        1.11       -4.83      8.69 o
 -30   2  13       80.66       86.31     15.12 o
 -28   2  13      180.47      196.93     11.84 o
 -26   2  13        8.65       -4.63      7.17 o
 -24   2  13       54.54       58.78      8.20 o
 -22   2  13      132.34      108.56      9.68 o
 -20   2  13        0.57       10.94      6.48 o
 -18   2  13     2356.60     2267.88     30.68 o
 -16   2  13      962.18      924.06     18.40 o
 -14   2  13     3808.89     3888.39     41.39 o
 -12   2  13      668.71      656.49     14.14 o
 -10   2  13     2252.00     2179.45     27.16 o
  -8   2  13     2986.42     2770.69     33.67 o
  -6   2  13     1901.47     1722.37     24.60 o
  -4   2  13     1622.11     1487.00     24.64 o
  -2   2  13       63.18       26.75      7.00 o
   0   2  13        1.98        4.74      5.01 o
   2   2  13     4491.73     4593.16     72.78 o
   4   2  13       38.52       45.26     10.39 o
   6   2  13      100.21      110.17     12.22 o
   8   2  13       22.65       14.10     10.25 o
  10   2  13      535.83      462.04     19.58 o
  12   2  13      675.24      533.60     28.76 o
  14   2  13      162.36      117.90     20.42 o
  16   2  13       23.71       39.57     17.40 o
  18   2  13        9.49       -4.33     16.39 o
  20   2  13       16.17       11.53     18.42 o
  22   2  13       47.03       61.80     21.39 o
 -31   3  13        8.32        5.41      9.92 o
 -29   3  13       52.02       40.93     10.74 o
 -27   3  13        4.18       -8.13      8.13 o
 -25   3  13        7.50       12.09      7.96 o
 -23   3  13        3.08        6.29      7.12 o
 -21   3  13        3.62        3.92      6.91 o
 -19   3  13      593.89      521.79     14.70 o
 -17   3  13      838.47      783.16     21.15 o
 -15   3  13     1508.55     1504.20     24.04 o
 -13   3  13      232.11      226.24      9.35 o
 -11   3  13      306.36      301.38     10.07 o
  -9   3  13     1027.54     1130.52     19.31 o
  -7   3  13     1211.57     1397.85     21.73 o
  -5   3  13     1246.90     1340.26     21.14 o
  -3   3  13     1920.13     1979.95     30.05 o
  -1   3  13      897.76      911.68     24.04 o
   1   3  13     1399.99     1267.87     26.98 o
   3   3  13      307.32      305.63     14.65 o
   5   3  13      224.69      159.95     12.27 o
   7   3  13      435.28      339.00     15.69 o
   9   3  13      411.06      393.70     17.13 o
  11   3  13      771.36      799.31     29.96 o
  13   3  13        2.72       -6.83     11.96 o
  15   3  13      214.45      167.62     22.60 o
  17   3  13        8.35       36.71     18.74 o
  19   3  13        3.10       58.28     19.89 o
  21   3  13       12.50       40.19     20.20 o
 -30   4  13        0.32      -11.61     11.61 o
 -28   4  13       54.38       70.10     10.60 o
 -26   4  13       85.22      113.20     11.18 o
 -24   4  13      231.61      268.60     14.14 o
 -22   4  13       13.78       12.84      7.64 o
 -20   4  13       35.73       51.32     10.02 o
 -18   4  13     1842.61     1547.35     25.42 o
 -16   4  13     2132.83     2279.64     31.61 o
 -14   4  13        1.00        7.39      6.63 o
 -12   4  13     1110.97     1326.28     20.78 o
 -10   4  13      121.32      208.02      9.34 o
  -8   4  13      248.95      275.85     10.25 o
  -6   4  13      696.90      610.25     14.80 o
  -4   4  13      647.01      617.33     15.09 o
  -2   4  13      115.77       84.45      9.44 o
   0   4  13      875.38      894.61     24.65 o
   2   4  13      897.31      933.76     24.15 o
   4   4  13      249.94      206.39     13.10 o
   6   4  13      146.25      150.98     12.51 o
   8   4  13      184.12      155.65     12.95 o
  10   4  13       18.21        5.37     10.31 o
  12   4  13      254.82      217.28     19.36 o
  14   4  13       60.00       34.80     17.42 o
  16   4  13        1.02      -11.81     15.84 o
  18   4  13      103.27       82.49     21.38 o
  20   4  13        1.07      -21.11     33.37 o
  22   4  13      204.70      295.55     36.94 o
 -31   5  13        7.35       -4.87     12.26 o
 -29   5  13        3.98        8.78      9.66 o
 -27   5  13       49.69       56.70     10.71 o
 -25   5  13       52.51       55.62     11.04 o
 -23   5  13       11.83       12.90     10.12 o
 -21   5  13       56.37       76.86      9.43 o
 -19   5  13       39.59       28.62      8.60 o
 -17   5  13      230.20      264.25     12.81 o
 -15   5  13      160.64      129.11     10.20 o
 -13   5  13      102.19      102.13     10.32 o
 -11   5  13        8.74       11.14      7.70 o
  -9   5  13      273.92      318.43     13.77 o
  -7   5  13     1521.46     1369.18     39.64 o
  -5   5  13      201.62      238.36     14.58 o
  -3   5  13       47.93       67.56     11.97 o
  -1   5  13       52.71       26.39     10.89 o
   1   5  13       77.36       59.44     11.04 o
   3   5  13        7.90       -2.65      9.05 o
   5   5  13     1233.31     1473.21     43.00 o
   7   5  13       19.83        6.46     13.93 o
   9   5  13        4.99       -3.72     15.18 o
  11   5  13      891.56      753.17     45.89 o
  13   5  13        0.19       36.51     21.23 o
  15   5  13       16.53      -12.20     20.44 o
  17   5  13        0.56       39.62     24.23 o
  19   5  13       13.37        7.37     23.69 o
  21   5  13      154.27      195.92     32.72 o
 -30   6  13       47.84       59.81     15.44 o
 -28   6  13        6.69        1.24     12.16 o
 -26   6  13      333.41      440.87     20.68 o
 -24   6  13       52.33       35.45     11.71 o
 -22   6  13       12.11        3.85     11.22 o
 -20   6  13        0.38       -7.88     10.38 o
 -18   6  13        8.56       -8.40      8.40 o
 -16   6  13        9.57       12.12      8.75 o
 -14   6  13      183.92      187.31     12.60 o
 -12   6  13       28.35       12.08     10.67 o
 -10   6  13       47.11       33.35     11.02 o
  -8   6  13     2206.53     2225.93     38.97 o
  -6   6  13       22.59       44.76     12.61 o
  -4   6  13        7.04       38.55     12.45 o
  -2   6  13      151.77      248.58     17.86 o
   0   6  13        0.38       -4.16     10.56 o
   2   6  13        1.33       -2.95     10.92 o
   4   6  13       52.60       99.71     14.66 o
   6   6  13       41.99       43.89     11.39 o
   8   6  13      138.92       85.71     14.19 o
  10   6  13       67.41       63.72     20.45 o
  12   6  13       17.19      -16.09     16.09 o
  14   6  13       60.79      106.89     53.33 o
  16   6  13      178.39      159.07     29.62 o
  18   6  13       10.59       19.22     31.22 o
  20   6  13        0.52        5.67     24.60 o
 -27   7  13      235.04      239.50     18.08 o
 -25   7  13        0.10       -8.64     11.23 o
 -23   7  13        0.16      -10.32     10.32 o
 -21   7  13       49.88       38.98     12.22 o
 -19   7  13      114.77      108.64     14.43 o
 -17   7  13      386.44      524.47     20.50 o
 -15   7  13      444.05      493.45     19.80 o
 -13   7  13      638.06      766.62     30.73 o
 -11   7  13        6.36       16.50     10.98 o
  -9   7  13      535.49      434.81     19.37 o
  -7   7  13      720.97      751.10     28.35 o
  -5   7  13      930.01      741.44     27.95 o
  -3   7  13      712.81      779.13     28.60 o
  -1   7  13      345.77      422.01     22.26 o
   1   7  13       30.40       50.24     13.58 o
   3   7  13      617.56      470.81     27.48 o
   5   7  13      169.47      178.23     24.09 o
   7   7  13       97.68       74.72     16.57 o
   9   7  13      126.88      157.98     26.89 o
  11   7  13       30.18       40.48     32.19 o
  13   7  13       74.24       76.68     38.96 o
  15   7  13       62.15       74.05     37.44 o
  17   7  13        4.79       14.65     32.05 o
  19   7  13        6.80      -11.88     28.74 o
 -26   8  13        0.04       -7.06     14.27 o
 -24   8  13        6.37       35.98     15.94 o
 -22   8  13        6.02       -0.15     14.42 o
 -20   8  13        7.18       11.85     12.87 o
 -18   8  13        0.64       10.28     13.48 o
 -16   8  13       29.14       43.68     15.09 o
 -14   8  13       13.33       17.32     12.39 o
 -12   8  13      222.88      156.80     17.32 o
 -10   8  13      190.26      205.08     31.61 o
  -8   8  13        3.70       -3.32     12.16 o
  -6   8  13      148.68      116.80     16.24 o
  -4   8  13       15.42        7.69     12.65 o
  -2   8  13      158.43      117.96     16.35 o
   0   8  13       86.75      129.06     16.37 o
   2   8  13        5.36      -12.48     12.48 o
   4   8  13       43.82       33.03     13.87 o
   6   8  13      379.80      412.08     47.94 o
   8   8  13      141.60      151.10     28.36 o
  10   8  13       10.91       21.41     34.40 o
  12   8  13        2.11      -30.67     30.67 o
  14   8  13        0.68      -17.41     34.26 o
  16   8  13       74.13      105.28     44.07 o
 -25   9  13        3.63       32.01     18.65 o
 -23   9  13        0.01       14.80     17.98 o
 -21   9  13       30.51       49.93     19.03 o
 -19   9  13        0.03       17.65     16.93 o
 -17   9  13       17.57       36.79     18.58 o
 -15   9  13      188.99      158.90     24.58 o
 -13   9  13      104.46       85.79     16.49 o
 -11   9  13      146.79      144.36     31.71 o
  -9   9  13       14.90       13.72     16.96 o
  -7   9  13      482.33      524.58     26.44 o
  -5   9  13       53.96       28.14     14.19 o
  -3   9  13        0.99      -14.89     16.29 o
  -1   9  13      203.40      209.91     19.82 o
   1   9  13      302.98      341.94     23.04 o
   3   9  13        5.71        7.04     13.69 o
   5   9  13       82.70       48.72     25.47 o
   7   9  13       53.63       36.54     37.30 o
   9   9  13      126.30      129.32     41.17 o
  11   9  13      112.23      143.96     44.90 o
  13   9  13        8.18       22.38     34.40 o
  15   9  13       81.39      127.25     46.56 o
 -22  10  13       32.29       28.35     19.79 o
 -20  10  13       56.57       55.69     20.32 o
 -18  10  13       52.53       82.61     21.93 o
 -16  10  13        0.00       21.40     18.15 o
 -14  10  13        9.39       31.07     19.45 o
 -12  10  13      190.86      163.78     29.63 o
 -10  10  13        0.82        7.12     22.96 o
  -8  10  13       27.74      -20.84     20.84 o
  -6  10  13       22.17       33.08     22.97 o
  -4  10  13      144.17      183.60     23.66 o
  -2  10  13        6.78       20.52     18.51 o
   0  10  13      209.25      216.44     34.34 o
   2  10  13       37.72       14.88     18.39 o
   4  10  13        5.91        9.83     26.53 o
   6  10  13        0.14       25.95     24.63 o
   8  10  13        3.17       26.94     37.17 o
  10  10  13        3.05      -30.26     36.89 o
  12  10  13        7.16      -20.03     35.37 o
 -19  11  13       66.40       95.35     23.64 o
 -17  11  13        0.05      -14.29     19.08 o
 -15  11  13        0.25      -15.66     18.40 o
 -13  11  13        1.61       27.59     31.84 o
 -11  11  13        6.85        9.86     24.38 o
  -9  11  13       24.97       28.99     40.48 o
  -7  11  13       70.23      131.56     31.06 o
  -5  11  13        0.18       14.46     24.63 o
  -3  11  13        7.05       31.28     19.68 o
  -1  11  13       46.66       36.15     21.09 o
   1  11  13        5.13       31.11     20.08 o
   3  11  13       20.31       46.45     27.30 o
   5  11  13       33.27       88.27     47.87 o
   7  11  13       16.63       36.89     38.13 o
   9  11  13        7.70      -13.26     36.20 o
 -16  12  13       11.82       45.43     21.34 o
 -14  12  13        0.41       18.53     21.47 o
 -12  12  13        2.95       12.62     20.59 o
 -10  12  13        4.25      -20.43     23.47 o
  -8  12  13       15.70      -25.15     25.15 o
  -6  12  13       20.23       41.92     32.61 o
  -4  12  13       21.86       63.15     30.07 o
  -2  12  13        0.19       -1.98     22.74 o
   0  12  13        5.84      -16.77     19.74 o
   2  12  13        0.91       24.80     28.01 o
   4  12  13        0.59       25.66     36.06 o
   6  12  13       10.62       10.09     36.47 o
  -9  13  13       21.38       39.51     44.35 o
  -7  13  13       42.61       39.62     30.21 o
  -5  13  13        1.35       16.44     37.65 o
  -3  13  13        4.21       25.82     46.15 o
  -1  13  13       46.03       97.40     51.53 o
 -32   0  14      106.49      127.23     17.17 o
 -30   0  14        4.34       28.05     11.01 o
 -28   0  14        6.55       -9.33      9.33 o
 -26   0  14       79.65       78.92     21.90 o
 -24   0  14        0.05       12.72     11.45 o
 -22   0  14      191.38      233.93     16.55 o
 -20   0  14       75.49       33.89     10.74 o
 -18   0  14      972.28     1027.68     29.42 o
 -16   0  14      806.71      849.90     26.88 o
 -14   0  14      736.80      729.56     21.13 o
 -12   0  14      537.89      491.93     21.28 o
 -10   0  14     4513.48     4111.34     69.31 o
  -8   0  14     6596.01     6797.08    102.95 o
  -6   0  14     1147.21     1307.85     38.63 o
  -4   0  14      886.93      878.88     32.00 o
  -2   0  14     4140.50     4130.89    112.05 o
   0   0  14    16559.44    16630.47    264.78 o
   2   0  14     8667.51     8554.09    148.20 o
   4   0  14     1298.74     1229.20     61.00 o
   6   0  14      344.07      301.92     21.84 o
   8   0  14      106.27       92.39     20.21 o
  10   0  14      240.13      162.97     23.07 o
  12   0  14       94.31      175.05     37.58 o
  14   0  14      258.40      491.30     55.13 o
  16   0  14      252.98      324.26     49.32 o
  18   0  14      106.32       27.22     37.99 o
  20   0  14       46.56       47.94     39.10 o
  22   0  14       27.95      -34.26     34.26 o
 -31   1  14      174.34      212.93     14.00 o
 -29   1  14        5.47       -0.74      7.93 o
 -27   1  14       65.27       71.69     10.05 o
 -25   1  14      168.44      194.03     12.07 o
 -23   1  14       61.63       55.29      8.24 o
 -21   1  14      100.88       87.16      9.09 o
 -19   1  14       21.97       34.24      7.82 o
 -17   1  14      603.83      546.76     15.81 o
 -15   1  14      184.17      188.79     10.56 o
 -13   1  14     3554.78     3403.82     42.63 o
 -11   1  14     1519.12     1381.02     22.35 o
  -9   1  14      340.97      247.20     11.60 o
  -7   1  14      464.82      563.05     19.95 o
  -5   1  14     4624.52     5091.43     67.70 o
  -3   1  14       26.11       26.19     12.18 o
  -1   1  14      651.03      607.33     26.86 o
   1   1  14        2.19       23.56     11.03 o
   3   1  14      489.81      498.70     20.10 o
   5   1  14      690.85      647.39     22.96 o
   7   1  14      651.74      687.21     24.06 o
   9   1  14      951.27      886.70     27.09 o
  11   1  14      696.30      577.39     30.61 o
  13   1  14        0.09       -4.27     15.84 o
  15   1  14      106.58       43.17     19.39 o
  17   1  14        2.90        8.68     18.38 o
  19   1  14       32.96       42.41     26.52 o
  21   1  14       96.74       74.04     22.43 o
 -32   2  14        0.05       -4.45      9.48 o
 -30   2  14       39.65       43.69     11.03 o
 -28   2  14       11.66       27.22      8.51 o
 -26   2  14      192.96      220.74     11.41 o
 -24   2  14       31.79       28.16      7.94 o
 -22   2  14      197.70      203.22     10.77 o
 -20   2  14      962.04      878.12     18.98 o
 -18   2  14      935.36      982.41     19.77 o
 -16   2  14        8.18       26.64      7.50 o
 -14   2  14        0.49       17.21      6.91 o
 -12   2  14     2071.46     2293.43     29.04 o
 -10   2  14       25.21        0.40      5.83 o
  -8   2  14     2078.46     2068.32     28.36 o
  -6   2  14      561.90      519.68     13.71 o
  -4   2  14      263.20      252.77     11.82 o
  -2   2  14        6.38       -0.90      5.29 o
   0   2  14      915.61      861.13     31.25 o
   2   2  14      270.35      210.63     14.47 o
   4   2  14      524.97      577.56     21.75 o
   6   2  14     1795.55     2041.58     41.46 o
   8   2  14      307.26      357.44     18.27 o
  10   2  14       56.05       86.04     14.29 o
  12   2  14        4.51      -14.12     14.12 o
  14   2  14       45.40       37.67     18.90 o
  16   2  14       77.45       50.10     25.51 o
  18   2  14       34.59       25.31     19.04 o
  20   2  14       16.55       66.47     21.99 o
  22   2  14        9.02       12.72     23.67 o
 -31   3  14        0.19       16.05     11.33 o
 -29   3  14        9.64       11.91      9.29 o
 -27   3  14       21.34        9.74      8.99 o
 -25   3  14       43.28       30.35      8.21 o
 -23   3  14        0.09        0.79      7.34 o
 -21   3  14      316.88      254.68     11.83 o
 -19   3  14      115.17      122.50     11.61 o
 -17   3  14      298.28      264.68     11.59 o
 -15   3  14      630.84      561.00     15.54 o
 -13   3  14        0.62       -5.72      5.72 o
 -11   3  14      624.93      623.66     15.14 o
  -9   3  14       11.38       15.07      6.46 o
  -7   3  14      782.65      778.13     16.59 o
  -5   3  14      414.76      391.59     12.54 o
  -3   3  14      161.01      163.52      9.52 o
  -1   3  14      740.08      659.44     21.81 o
   1   3  14      117.66       47.51      9.99 o
   3   3  14      298.87      308.14     14.96 o
   5   3  14       36.40       28.31     10.38 o
   7   3  14      734.19      684.73     22.16 o
   9   3  14       34.28       29.29     10.43 o
  11   3  14       73.43       58.80     14.70 o
  13   3  14      393.62      323.25     23.22 o
  15   3  14        3.31       -8.07     17.41 o
  17   3  14      338.17      310.14     32.05 o
  19   3  14        7.91       -6.29     40.41 o
  21   3  14        2.80      -12.88     24.93 o
 -30   4  14        0.97       23.12     11.39 o
 -28   4  14      164.48      202.06     13.80 o
 -26   4  14       16.85       -1.51      8.88 o
 -24   4  14       33.34       33.82      9.29 o
 -22   4  14       39.23       21.91      8.22 o
 -20   4  14        2.65        0.32      7.22 o
 -18   4  14      520.65      558.79     16.15 o
 -16   4  14        0.16       -6.93      6.93 o
 -14   4  14      331.25      341.20     12.56 o
 -12   4  14        0.11        5.29      5.89 o
 -10   4  14     1709.78     1531.03     25.50 o
  -8   4  14      234.82      205.65     10.25 o
  -6   4  14      743.65      718.51     17.99 o
  -4   4  14      246.61      282.46     12.46 o
  -2   4  14        1.22       -5.60      9.50 o
   0   4  14       24.18       -4.25     11.91 o
   2   4  14      210.02      144.15     13.93 o
   4   4  14      712.77      685.93     28.52 o
   6   4  14      683.45      747.14     30.99 o
   8   4  14       66.36       39.38     15.86 o
  10   4  14       80.45       19.96     19.28 o
  12   4  14       68.23       50.29     16.88 o
  14   4  14       64.72       68.13     29.08 o
  16   4  14        4.66       -8.20     19.62 o
  18   4  14       17.54       62.21     26.42 o
  20   4  14       69.66      106.26     29.60 o
 -29   5  14       51.17       62.52     12.84 o
 -27   5  14        0.06        1.05     11.11 o
 -25   5  14       84.96       86.55     13.03 o
 -23   5  14        3.69        8.53     12.98 o
 -21   5  14      163.32      134.28     11.93 o
 -19   5  14      575.51      650.02     21.22 o
 -17   5  14      837.27      967.99     23.93 o
 -15   5  14      263.41      339.78     15.20 o
 -13   5  14       13.92        6.98     12.39 o
 -11   5  14        7.49        6.48      7.48 o
  -9   5  14        6.10       11.95      8.90 o
  -7   5  14      106.08       30.95      9.84 o
  -5   5  14     1283.71     1437.13     37.43 o
  -3   5  14      659.11      704.99     26.01 o
  -1   5  14      246.11      235.95     19.10 o
   1   5  14       33.83       11.79     10.98 o
   3   5  14       43.84       83.17     13.72 o
   5   5  14     2073.49     1704.79     41.52 o
   7   5  14      272.88      234.29     16.09 o
   9   5  14        6.01        1.46     15.19 o
  11   5  14        9.48      -18.74     18.74 o
  13   5  14       10.40       42.05     28.53 o
  15   5  14        1.59       16.76     22.46 o
  17   5  14        0.02      -20.85     20.85 o
  19   5  14      127.49      166.17     33.26 o
 -28   6  14       15.17       15.18     12.43 o
 -26   6  14      125.16      107.66     16.28 o
 -24   6  14        7.02       -4.64     11.01 o
 -22   6  14        0.28       10.12     18.68 o
 -20   6  14      261.87      243.91     14.56 o
 -18   6  14      282.74      317.79     15.62 o
 -16   6  14       33.00       11.50      9.37 o
 -14   6  14      128.74      138.01     15.53 o
 -12   6  14        0.33       -9.93      9.93 o
 -10   6  14       47.56       35.61     10.12 o
  -8   6  14      367.63      338.72     17.71 o
  -6   6  14      239.37      175.26     16.91 o
  -4   6  14       62.53       65.17     13.99 o
  -2   6  14       28.08       48.99     13.40 o
   0   6  14       12.50        2.26     11.25 o
   2   6  14       10.87        8.83     11.34 o
   4   6  14       78.03       48.16     13.65 o
   6   6  14       17.58      -11.39     11.39 o
   8   6  14      268.42      268.13     22.17 o
  10   6  14       84.92       80.55     33.99 o
  12   6  14       13.75       40.62     32.47 o
  14   6  14       26.04      -26.67     26.67 o
  16   6  14       25.10       34.68     35.65 o
  18   6  14       25.72       38.69     33.30 o
 -27   7  14        0.48       21.69     13.26 o
 -25   7  14        3.05       26.48     12.46 o
 -23   7  14       55.87       38.25     12.95 o
 -21   7  14        4.79        1.26     12.92 o
 -19   7  14        4.70       -1.72     12.70 o
 -17   7  14      218.01      239.17     16.04 o
 -15   7  14       99.60      107.50     13.37 o
 -13   7  14      235.75      251.43     16.16 o
 -11   7  14      252.93      256.18     19.56 o
  -9   7  14       12.94       24.73     11.67 o
  -7   7  14      392.15      510.96     24.57 o
  -5   7  14      245.78      274.20     24.55 o
  -3   7  14      266.92      198.01     18.18 o
  -1   7  14       54.69       59.60     14.57 o
   1   7  14       63.20      101.64     15.93 o
   3   7  14      184.86      205.21     18.42 o
   5   7  14       17.90       12.21     12.53 o
   7   7  14        0.01      -17.71     20.05 o
   9   7  14       73.48      104.49     25.23 o
  11   7  14      161.68      168.56     42.83 o
  13   7  14       53.01       22.66     34.68 o
  15   7  14        0.17       19.90     33.57 o
  17   7  14       48.63       66.73     39.38 o
 -26   8  14       13.87       65.30     17.08 o
 -24   8  14      135.16      138.39     19.39 o
 -22   8  14       62.13       77.79     21.78 o
 -20   8  14        7.58       23.32     14.39 o
 -18   8  14        0.58       19.60     16.53 o
 -16   8  14       23.73        7.10     11.88 o
 -14   8  14        0.87       17.45     12.29 o
 -12   8  14      124.91       66.27     15.21 o
 -10   8  14      171.82      191.00     19.11 o
  -8   8  14       30.91       56.98     14.96 o
  -6   8  14      179.33      147.15     17.76 o
  -4   8  14      699.43      690.97     42.64 o
  -2   8  14      108.53      144.00     17.56 o
   0   8  14      203.98      262.59     22.43 o
   2   8  14       24.28       29.36     14.10 o
   4   8  14       84.38       97.91     16.06 o
   6   8  14        8.43       15.93     23.86 o
   8   8  14      506.15      590.29     43.10 o
  10   8  14       34.06       29.84     37.17 o
  12   8  14        8.80       37.03     36.34 o
  14   8  14        1.45      -11.88     35.65 o
  16   8  14        0.37      -30.95     30.95 o
 -25   9  14        6.24       14.51     31.64 o
 -23   9  14       58.89       66.52     20.27 o
 -21   9  14        7.60       17.16     17.31 o
 -19   9  14       68.02      127.68     21.75 o
 -17   9  14       36.40       18.46     18.31 o
 -15   9  14      111.41      108.50     21.84 o
 -13   9  14        5.90        0.75     16.19 o
 -11   9  14       43.35        5.16     18.25 o
  -9   9  14      293.98      327.06     27.62 o
  -7   9  14       11.64       37.02     14.91 o
  -5   9  14        0.11        1.98     13.17 o
  -3   9  14        2.97       -1.33     14.36 o
  -1   9  14       14.20       26.02     15.32 o
   1   9  14       50.46       34.78     15.48 o
   3   9  14       25.64       23.75     17.85 o
   5   9  14      195.35      239.83     33.22 o
   7   9  14        2.34      -19.72     34.95 o
   9   9  14      146.50       71.98     39.79 o
  11   9  14        0.00      -12.30     33.85 o
  13   9  14        5.48       20.86     35.92 o
 -22  10  14      126.90      140.22     27.00 o
 -20  10  14        8.03       12.23     18.96 o
 -18  10  14       37.80       46.16     21.08 o
 -16  10  14        7.53       29.88     22.90 o
 -14  10  14       48.54       10.80     19.33 o
 -12  10  14       88.43       71.01     27.01 o
 -10  10  14        0.44       -3.13     19.30 o
  -8  10  14       43.38       79.76     26.86 o
  -6  10  14        8.15      -22.15     22.15 o
  -4  10  14       25.32       46.40     15.87 o
  -2  10  14       50.65       84.34     17.28 o
   0  10  14       12.37       19.92     14.88 o
   2  10  14        1.58      -13.04     17.14 o
   4  10  14      289.78      417.78     41.47 o
   6  10  14      265.92      231.45     56.37 o
   8  10  14       55.60       72.53     41.03 o
  10  10  14       47.20       26.80     41.45 o
  12  10  14       14.62       50.84     43.66 o
 -19  11  14       10.85       10.39     19.38 o
 -17  11  14        2.62        1.09     19.59 o
 -15  11  14        3.48        1.69     19.54 o
 -13  11  14       49.79       86.19     31.29 o
 -11  11  14       12.80      -23.66     23.66 o
  -9  11  14      134.00      167.67     50.91 o
  -7  11  14        0.84       12.35     25.70 o
  -5  11  14        0.27      -22.52     22.52 o
  -3  11  14        0.00        0.20     20.56 o
  -1  11  14        9.50        5.55     19.90 o
   1  11  14       89.63       63.79     22.73 o
   3  11  14        0.64      -10.33     25.68 o
   5  11  14       19.35       27.46     47.11 o
   7  11  14        5.70      -23.35     37.17 o
   9  11  14        5.56       -4.97     36.89 o
 -14  12  14       10.65       -9.02     20.43 o
 -12  12  14        0.00       -3.69     20.51 o
 -10  12  14       34.82       25.54     42.00 o
  -8  12  14        0.01      -16.14     25.82 o
  -6  12  14       70.79      102.63     31.28 o
  -4  12  14       10.35       39.55     28.12 o
  -2  12  14       37.94        1.47     56.78 o
   0  12  14        1.01      -10.37     31.43 o
   2  12  14        1.81        3.74     27.04 o
   4  12  14       54.72      110.84     33.06 o
 -31   1  15        3.54       -0.97      8.94 o
 -29   1  15       25.01       21.97      8.94 o
 -27   1  15       94.96      114.65      9.93 o
 -25   1  15       57.50       40.80      8.48 o
 -23   1  15        0.44       -5.23      7.09 o
 -21   1  15       28.05       22.62      8.38 o
 -19   1  15      847.44     1022.90     22.13 o
 -17   1  15     1406.25     1339.51     24.93 o
 -15   1  15     1091.46      921.75     20.61 o
 -13   1  15     3221.24     3155.44     38.97 o
 -11   1  15        1.51        0.45      6.58 o
  -9   1  15     2497.91     2439.96     37.18 o
  -7   1  15        0.23       -6.92      6.92 o
  -5   1  15     3205.23     2977.27     56.72 o
  -3   1  15      379.55      354.63     19.52 o
  -1   1  15     3442.14     3254.74     55.97 o
   1   1  15      848.93      831.72     24.53 o
   3   1  15       31.20       46.72     10.90 o
   5   1  15      287.39      247.59     23.64 o
   7   1  15      302.54      256.64     16.94 o
   9   1  15        0.16       -5.62     13.72 o
  11   1  15      495.49      499.43     30.31 o
  13   1  15      185.46      111.64     21.66 o
  15   1  15       25.53      -12.47     17.14 o
  17   1  15        0.64       11.71     23.84 o
  19   1  15       78.12       40.73     28.82 o
  21   1  15        4.61       13.68     26.79 o
 -32   2  15       26.47       32.03     12.49 o
 -30   2  15       24.63       24.79     11.54 o
 -28   2  15        7.26       -7.38      8.69 o
 -26   2  15       17.22       16.91      7.81 o
 -24   2  15       39.34       58.87      8.72 o
 -22   2  15       26.67       51.60      8.62 o
 -20   2  15      643.18      678.50     23.96 o
 -18   2  15      777.07      735.29     18.10 o
 -16   2  15     1999.34     2143.05     30.99 o
 -14   2  15      106.66      105.27     11.90 o
 -12   2  15      510.56      457.70     12.96 o
 -10   2  15      346.33      299.40     12.07 o
  -8   2  15      542.74      450.43     13.38 o
  -6   2  15       48.37       35.44     10.45 o
  -4   2  15      358.02      439.72     20.91 o
  -2   2  15       22.20        4.27      9.14 o
   0   2  15     1804.27     1845.16     43.33 o
   2   2  15     1775.39     1752.14     49.02 o
   4   2  15     2035.68     1866.63     43.69 o
   6   2  15        0.21        6.58     10.65 o
   8   2  15      245.37      218.21     16.65 o
  10   2  15        1.82       21.22     14.94 o
  12   2  15      200.81      192.17     22.90 o
  14   2  15      190.79      207.73     23.97 o
  16   2  15       10.83      -14.20     21.45 o
  18   2  15        4.34       43.68     23.88 o
  20   2  15       14.19       15.69     25.26 o
 -31   3  15       52.54       32.79     12.94 o
 -29   3  15       59.37       73.34     11.82 o
 -27   3  15        1.80       14.47      9.36 o
 -25   3  15       36.86       57.94      8.73 o
 -23   3  15       92.47      108.27      9.86 o
 -21   3  15      226.14      212.65     11.72 o
 -19   3  15       51.72       37.73      8.57 o
 -17   3  15       46.41       30.09      8.43 o
 -15   3  15     1635.93     1700.55     27.29 o
 -13   3  15      134.72       89.07      8.81 o
 -11   3  15        0.33        5.97      6.50 o
  -9   3  15       26.73       26.73      7.33 o
  -7   3  15      969.66      979.08     21.25 o
  -5   3  15       93.84       74.74      8.54 o
  -3   3  15        0.06        5.40      7.19 o
  -1   3  15        8.71       11.46     15.77 o
   1   3  15     3785.69     3720.16     67.41 o
   3   3  15      228.77      263.95     20.63 o
   5   3  15      178.95      153.08     14.98 o
   7   3  15      179.30      151.38     14.74 o
   9   3  15       12.24        0.15     12.30 o
  11   3  15        0.98        8.37     15.14 o
  13   3  15       46.72       97.34     19.67 o
  15   3  15      121.68      200.81     32.40 o
  17   3  15        1.10       37.94     25.08 o
  19   3  15      150.86      180.16     41.31 o
 -30   4  15       49.76      100.98     14.12 o
 -28   4  15      207.38      248.29     20.22 o
 -26   4  15       13.70       25.73     10.17 o
 -24   4  15       10.40        8.76      8.87 o
 -22   4  15      155.18      215.68     12.69 o
 -20   4  15      362.27      424.00     14.84 o
 -18   4  15      269.82      276.68     12.65 o
 -16   4  15      630.19      592.45     17.91 o
 -14   4  15      748.10      720.85     19.06 o
 -12   4  15      144.21      115.34      9.41 o
 -10   4  15      790.93      810.68     20.18 o
  -8   4  15     1090.65     1102.26     22.85 o
  -6   4  15      428.91      411.47     14.15 o
  -4   4  15      127.38      118.69      9.47 o
  -2   4  15       98.08      102.85     14.32 o
   0   4  15      416.42      460.65     22.91 o
   2   4  15      260.02      190.79     18.07 o
   4   4  15      198.56      104.91     15.26 o
   6   4  15        0.01       -3.68     11.53 o
   8   4  15       46.73       54.71     17.01 o
  10   4  15       49.36       19.94     20.49 o
  12   4  15       17.18        6.40     20.17 o
  14   4  15        1.15        4.64     22.30 o
  16   4  15       62.28       84.18     28.78 o
  18   4  15      110.84       99.06     39.79 o
 -29   5  15        0.26       -3.73     11.83 o
 -27   5  15        0.83       -8.18     11.35 o
 -25   5  15        4.53        7.28     11.21 o
 -23   5  15       60.98       83.93     14.83 o
 -21   5  15        0.28       -3.38      8.88 o
 -19   5  15        2.80       10.75     10.43 o
 -17   5  15       48.21       39.77     10.30 o
 -15   5  15        2.88        4.91      9.00 o
 -13   5  15      505.65      392.66     17.70 o
 -11   5  15      180.44      177.41     13.05 o
  -9   5  15       38.92       32.24     10.14 o
  -7   5  15      134.54      117.09     13.41 o
  -5   5  15      278.41      310.65     19.87 o
  -3   5  15     2630.06     2729.15     55.53 o
  -1   5  15       44.56       32.35     15.02 o
   1   5  15        0.28       -6.82     11.17 o
   3   5  15      360.39      287.64     19.78 o
   5   5  15       22.51       39.04     13.66 o
   7   5  15      323.17      362.27     21.23 o
   9   5  15      280.94      429.09     26.49 o
  11   5  15        0.06      -23.49     27.91 o
  13   5  15       25.32       26.53     33.85 o
  15   5  15       16.30       39.51     34.26 o
  17   5  15        0.11      -23.35     30.67 o
  19   5  15        2.08      -25.84     28.60 o
 -28   6  15        0.26       -8.93     12.44 o
 -26   6  15       90.27      130.78     15.50 o
 -24   6  15        2.87        4.35     11.53 o
 -22   6  15       61.74       78.36     13.02 o
 -20   6  15      420.74      461.86     18.51 o
 -18   6  15       37.11       57.86     11.88 o
 -16   6  15      389.97      442.44     24.26 o
 -14   6  15      374.70      431.85     19.16 o
 -12   6  15       47.64      105.28     14.07 o
 -10   6  15      260.04      159.18     14.74 o
  -8   6  15        2.76       22.77     11.42 o
  -6   6  15        0.21       -0.20     12.56 o
  -4   6  15      282.70      281.50     20.18 o
  -2   6  15      403.65      312.24     20.98 o
   0   6  15       24.82      -14.08     14.08 o
   2   6  15       50.82       14.74     19.84 o
   4   6  15      161.49      166.29     18.19 o
   6   6  15        2.88      -12.60     12.60 o
   8   6  15       14.81        7.25     29.22 o
  10   6  15       84.24       75.16     37.03 o
  12   6  15      111.77       70.46     38.27 o
  14   6  15        6.81        4.56     33.57 o
  16   6  15        0.88       -0.41     33.30 o
  18   6  15        0.65        2.90     31.64 o
 -27   7  15       16.75       22.61     21.51 o
 -25   7  15      122.64      152.83     22.37 o
 -23   7  15        0.08       -4.60     14.54 o
 -21   7  15        0.88       13.19     14.44 o
 -19   7  15      163.38      158.76     16.94 o
 -17   7  15       59.43       55.35     12.64 o
 -15   7  15      149.58      129.45     14.39 o
 -13   7  15      125.54       74.25     15.03 o
 -11   7  15      124.18      114.56     17.28 o
  -9   7  15       13.36        5.01     11.62 o
  -7   7  15      952.26     1057.87     34.34 o
  -5   7  15      277.71      344.98     29.79 o
  -3   7  15      254.59      274.31     21.09 o
  -1   7  15      148.77      166.77     19.64 o
   1   7  15       20.76       13.20     14.36 o
   3   7  15       68.68       51.83     14.76 o
   5   7  15        3.46       18.98     22.43 o
   7   7  15       91.91      118.94     27.48 o
   9   7  15       91.78      135.67     41.59 o
  11   7  15       59.08       12.57     35.78 o
  13   7  15       75.97      101.82     43.11 o
  15   7  15        3.13      -21.55     31.50 o
 -26   8  15        0.15       32.15     16.90 o
 -24   8  15       43.61       71.92     16.91 o
 -22   8  15       13.79       22.73     15.72 o
 -20   8  15       43.95       76.22     33.47 o
 -18   8  15      478.00      560.13     35.83 o
 -16   8  15        0.09        0.66     11.92 o
 -14   8  15        3.53        5.64     12.70 o
 -12   8  15      436.15      356.65     23.41 o
 -10   8  15       26.42       26.49     14.72 o
  -8   8  15       33.60       18.53     14.09 o
  -6   8  15        4.13        2.97     13.06 o
  -4   8  15       92.25      104.05     17.39 o
  -2   8  15       31.91       44.00     15.92 o
   0   8  15       11.18       11.27     14.28 o
   2   8  15       18.00       16.22     13.99 o
   4   8  15      223.82      255.20     21.23 o
   6   8  15        0.25       -3.68     30.67 o
   8   8  15       18.02       12.71     31.78 o
  10   8  15        3.73      -21.97     29.43 o
  12   8  15       12.55       24.32     35.23 o
  14   8  15        0.40       77.92     42.69 o
 -23   9  15       22.76       41.49     19.32 o
 -21   9  15        6.18        7.83     19.46 o
 -19   9  15       49.64       70.00     20.73 o
 -17   9  15       29.48       18.96     25.93 o
 -15   9  15      110.38       78.26     21.29 o
 -13   9  15      190.21      172.94     30.13 o
 -11   9  15      176.17      236.46     21.76 o
  -9   9  15      248.71      329.69     24.21 o
  -7   9  15       84.48      162.31     23.28 o
  -5   9  15       31.50       21.17     14.25 o
  -3   9  15        5.12      -13.59     13.59 o
  -1   9  15        0.13       16.28     15.14 o
   1   9  15        4.84       33.25     15.74 o
   3   9  15        2.57        6.23     18.42 o
   5   9  15      150.63      202.72     33.26 o
   7   9  15       11.25       41.82     30.12 o
   9   9  15      479.33      472.51     62.59 o
  11   9  15        7.61       20.17     39.38 o
  13   9  15       16.58      -19.76     37.44 o
 -20  10  15       17.38      -19.47     21.29 o
 -18  10  15        6.18      -10.05     17.93 o
 -16  10  15       60.55       45.58     37.81 o
 -14  10  15        0.03        9.57     20.13 o
 -12  10  15      143.26      161.33     23.73 o
 -10  10  15       13.57        9.23     31.53 o
  -8  10  15       17.24       28.47     25.12 o
  -6  10  15        1.15       22.57     17.77 o
  -4  10  15      106.10       56.81     16.61 o
  -2  10  15      133.34      135.20     19.01 o
   0  10  15        7.82       30.61     19.72 o
   2  10  15      145.39      244.87     27.55 o
   4  10  15        6.32       14.48     26.75 o
   6  10  15       76.20       91.52     62.24 o
   8  10  15        1.06       -8.43     35.78 o
  10  10  15        9.33       41.31     40.20 o
 -17  11  15        4.83      -10.81     24.98 o
 -15  11  15        7.16        4.96     20.49 o
 -13  11  15       51.37       33.34     35.18 o
 -11  11  15       58.74       49.97     29.01 o
  -9  11  15        9.64        1.24     69.91 o
  -7  11  15        4.74        7.24     25.49 o
  -5  11  15        0.01        0.96     25.77 o
  -3  11  15       12.96       19.05     21.04 o
  -1  11  15       28.46       30.23     21.19 o
   1  11  15        0.03      -15.25     33.16 o
   3  11  15       39.56       36.39     59.62 o
   5  11  15        7.48      -30.89     31.16 o
   7  11  15       35.05       31.92     40.62 o
 -12  12  15       23.95       47.04     69.36 o
 -10  12  15        0.04       -2.72     45.45 o
  -8  12  15       48.75      -12.01     34.13 o
  -6  12  15        0.34       25.35     28.23 o
  -4  12  15        0.01        4.34     26.79 o
  -2  12  15       29.26       -8.67     26.12 o
   0  12  15       19.67       49.48     29.94 o
   2  12  15        5.87      -39.93     39.93 o
 -32   0  16        3.97        7.50     19.61 o
 -30   0  16        2.05       -6.62     15.03 o
 -28   0  16       12.69        2.91     10.86 o
 -26   0  16        0.39       -8.22     11.42 o
 -24   0  16      149.11      123.63     15.36 o
 -22   0  16      418.25      424.02     22.34 o
 -20   0  16      511.37      470.27     23.04 o
 -18   0  16     1513.90     1600.66     48.18 o
 -16   0  16      413.31      324.95     19.20 o
 -14   0  16      285.20      305.66     18.80 o
 -12   0  16      856.92      882.48     29.00 o
 -10   0  16      196.89      156.52     15.11 o
  -8   0  16     4049.59     3616.33     75.28 o
  -6   0  16     7877.95     7555.12    165.24 o
  -4   0  16      708.26      641.36     37.59 o
  -2   0  16     4899.02     5315.33    126.42 o
   0   0  16     2316.78     2554.01     76.65 o
   2   0  16      252.19      254.54     58.86 o
   4   0  16      154.13      150.42     24.15 o
   6   0  16        0.55      -22.04     22.04 o
   8   0  16        2.44        6.42     17.57 o
  10   0  16      328.37      318.46     46.01 o
  12   0  16      417.28      363.78     48.49 o
  14   0  16      307.55      210.00     42.14 o
  16   0  16       64.98       47.80     36.89 o
 -31   1  16        0.33        1.25      9.27 o
 -29   1  16        5.27        6.71      8.69 o
 -27   1  16       97.53      118.61     10.38 o
 -25   1  16      149.12      160.27     10.94 o
 -23   1  16      396.59      448.31     15.02 o
 -21   1  16      313.99      399.21     15.29 o
 -19   1  16       15.76       20.12      9.32 o
 -17   1  16       31.52       20.88      8.52 o
 -15   1  16      459.13      425.66     14.87 o
 -13   1  16     1745.56     1718.87     26.97 o
 -11   1  16      156.35      152.19      9.94 o
  -9   1  16     3690.33     3536.20     57.37 o
  -7   1  16       35.21       36.88     11.33 o
  -5   1  16     1555.98     1741.50     47.50 o
  -3   1  16     4599.41     4848.44     83.19 o
  -1   1  16     3335.78     3776.50     69.77 o
   1   1  16      268.34      240.74     20.56 o
   3   1  16      603.77      587.90     25.86 o
   5   1  16       97.18       65.58     14.79 o
   7   1  16       55.01       52.22     15.62 o
   9   1  16        3.85       32.70     23.90 o
  11   1  16      148.53      214.98     41.03 o
  13   1  16      482.70      486.46     51.67 o
  15   1  16        0.38      -27.08     27.08 o
 -30   2  16        9.51       26.83     10.03 o
 -28   2  16       16.62        9.02      8.86 o
 -26   2  16        0.04        7.69      8.04 o
 -24   2  16       30.32       26.21      8.43 o
 -22   2  16      111.45      144.31     10.73 o
 -20   2  16        0.36        6.54      8.21 o
 -18   2  16     1478.19     1327.26     24.54 o
 -16   2  16       24.61       28.37      8.24 o
 -14   2  16      844.41      818.77     19.45 o
 -12   2  16      837.74      733.10     18.66 o
 -10   2  16       48.01       94.20      9.98 o
  -8   2  16     1541.77     1711.29     34.63 o
  -6   2  16       46.16       20.25      8.18 o
  -4   2  16      655.48      631.28     22.40 o
  -2   2  16      103.01       88.03     14.69 o
   0   2  16       27.73       48.68     14.23 o
   2   2  16       19.66       12.86     12.67 o
   4   2  16      623.36      701.35     40.52 o
   6   2  16        0.32        5.49     14.56 o
   8   2  16       97.65       73.23     16.93 o
  10   2  16      107.86       80.69     31.09 o
  12   2  16       18.17      -25.15     25.15 o
  14   2  16      233.30      186.10     39.38 o
  16   2  16        0.25       21.55     30.53 o
  18   2  16       15.47      -11.47     33.30 o
 -31   3  16        0.35       -9.35     17.45 o
 -29   3  16       45.25       48.26     11.16 o
 -27   3  16        5.15        0.93      8.90 o
 -25   3  16       58.92       64.81      9.55 o
 -23   3  16       47.00       63.67      9.60 o
 -21   3  16        0.16       15.80      8.30 o
 -19   3  16        0.37       -4.96      7.60 o
 -17   3  16        4.15        4.42      7.92 o
 -15   3  16       33.03        2.82      9.07 o
 -13   3  16     1346.51     1323.72     25.59 o
 -11   3  16      642.26      732.01     19.67 o
  -9   3  16        3.79       -3.54      7.56 o
  -7   3  16      525.69      514.08     16.39 o
  -5   3  16      218.25      239.40     12.88 o
  -3   3  16      307.04      304.03     14.46 o
  -1   3  16      911.68      937.05     33.54 o
   1   3  16     1384.42     1261.30     36.58 o
   3   3  16        1.05        5.68     12.65 o
   5   3  16       24.73       48.19     16.99 o
   7   3  16      150.85      229.25     18.96 o
   9   3  16      295.71      336.86     24.93 o
  11   3  16       20.95       38.40     20.66 o
  13   3  16       69.51       65.49     37.17 o
  15   3  16       65.19       80.00     36.75 o
  17   3  16       32.72      -20.86     28.88 o
  19   3  16      138.40      199.09     45.32 o
 -30   4  16        0.20       -6.28     11.85 o
 -28   4  16       16.08        9.64     14.60 o
 -26   4  16      300.46      364.81     18.20 o
 -24   4  16        4.98        6.59      9.04 o
 -22   4  16      398.78      343.44     15.21 o
 -20   4  16      364.92      331.50     14.87 o
 -18   4  16       53.88       38.45      9.56 o
 -16   4  16      474.30      449.94     16.15 o
 -14   4  16      288.81      321.03     14.88 o
 -12   4  16       92.23      124.15     11.87 o
 -10   4  16        0.70       -3.14      9.97 o
  -8   4  16      461.06      424.45     15.24 o
  -6   4  16     2352.90     2303.09     42.68 o
  -4   4  16      689.32      739.19     26.11 o
  -2   4  16      124.03      159.43     16.81 o
   0   4  16      118.51      199.97     25.30 o
   2   4  16      515.58      432.59     44.05 o
   4   4  16      210.56      257.36     19.54 o
   6   4  16        7.34       46.30     15.93 o
   8   4  16      113.04      162.10     20.62 o
  10   4  16      238.88      217.71     27.33 o
  12   4  16        7.01       19.90     31.50 o
  14   4  16        1.73      -10.09     31.09 o
  16   4  16        0.56       40.62     30.12 o
  18   4  16        7.81       13.95     34.68 o
 -29   5  16       50.37       68.58     14.46 o
 -27   5  16      134.35      145.34     18.00 o
 -25   5  16      251.76      253.32     16.87 o
 -23   5  16      129.62      184.44     24.14 o
 -21   5  16      184.74      210.92     14.37 o
 -19   5  16       42.53       52.86     11.17 o
 -17   5  16       37.93       58.83     11.87 o
 -15   5  16      789.32      810.27     34.85 o
 -13   5  16        2.08        7.88      9.87 o
 -11   5  16       31.42       13.45      9.67 o
  -9   5  16        8.94        3.81     10.58 o
  -7   5  16       48.25       64.93     20.02 o
  -5   5  16     1153.86     1063.67     30.80 o
  -3   5  16      736.03      621.37     48.30 o
  -1   5  16       39.47       55.75     14.92 o
   1   5  16       15.75       24.99     13.57 o
   3   5  16       55.85       41.46     14.15 o
   5   5  16       11.98        1.50     12.15 o
   7   5  16        8.30       13.00     15.59 o
   9   5  16      130.57       98.40     22.87 o
  11   5  16       12.53       21.69     34.13 o
  13   5  16       65.41       67.70     38.69 o
  15   5  16        7.46        7.74     31.92 o
  17   5  16       69.09      102.65     41.45 o
 -28   6  16      133.91      135.36     16.60 o
 -26   6  16       59.04       83.13     14.98 o
 -24   6  16       22.69       15.29     13.95 o
 -22   6  16      342.41      364.63     21.68 o
 -20   6  16       12.89       23.74     11.80 o
 -18   6  16       37.94       21.49     11.22 o
 -16   6  16        0.39        6.77     10.78 o
 -14   6  16        0.01       -8.76     11.26 o
 -12   6  16       48.67       20.14     13.15 o
 -10   6  16        4.01      -10.45     10.45 o
  -8   6  16      545.31      462.53     21.58 o
  -6   6  16     1161.94     1134.70     32.72 o
  -4   6  16      213.87      237.54     19.82 o
  -2   6  16      427.94      414.36     23.79 o
   0   6  16       67.07       44.80     14.93 o
   2   6  16        5.05        9.18     13.04 o
   4   6  16      369.43      384.73     23.10 o
   6   6  16      242.50      267.69     20.69 o
   8   6  16       45.84       35.11     22.18 o
  10   6  16      199.90      223.27     46.56 o
  12   6  16       61.00       56.23     39.24 o
  14   6  16      126.13      137.19     44.35 o
  16   6  16       75.63       95.88     44.35 o
 -27   7  16        6.29       10.68     16.33 o
 -25   7  16       30.48        2.05     15.28 o
 -23   7  16       98.80      111.55     18.78 o
 -21   7  16       23.80       -9.31     13.19 o
 -19   7  16       36.77       36.54     13.83 o
 -17   7  16       39.00       20.62     14.16 o
 -15   7  16       28.29        3.84     12.49 o
 -13   7  16       10.01       15.96     13.88 o
 -11   7  16        0.08      -12.66     12.66 o
  -9   7  16       16.12       18.39     12.48 o
  -7   7  16      141.85      105.39     15.11 o
  -5   7  16        3.81        6.74     13.85 o
  -3   7  16      642.92      689.19     29.75 o
  -1   7  16       69.74       80.37     16.46 o
   1   7  16      143.10      145.20     22.99 o
   3   7  16        0.84        4.11     13.87 o
   5   7  16       28.76       37.76     19.38 o
   7   7  16        0.74       32.26     23.72 o
   9   7  16        0.51       34.68     37.17 o
  11   7  16      155.78      165.24     46.70 o
  13   7  16       11.51       59.82     40.76 o
  15   7  16       11.51        3.32     35.37 o
 -24   8  16        0.99      -20.98     29.08 o
 -22   8  16       44.49       22.92     18.52 o
 -20   8  16        8.57       47.19     32.51 o
 -18   8  16       22.39       56.66     16.68 o
 -16   8  16       34.51       26.77     13.81 o
 -14   8  16      118.52      162.85     18.06 o
 -12   8  16        7.75       33.22     15.10 o
 -10   8  16     1053.85     1029.68     37.43 o
  -8   8  16      187.56       96.01     17.82 o
  -6   8  16      126.42       96.52     16.87 o
  -4   8  16       78.86       63.17     16.52 o
  -2   8  16       25.48       56.21     16.50 o
   0   8  16       87.34      120.48     19.00 o
   2   8  16      106.80       87.39     17.18 o
   4   8  16        6.62       34.17     26.09 o
   6   8  16       26.63        8.18     24.25 o
   8   8  16      122.80      103.21     43.66 o
  10   8  16       23.92       68.53     41.31 o
  12   8  16        7.25       32.19     38.96 o
 -23   9  16       13.50        5.57     19.37 o
 -21   9  16       11.86        0.19     18.25 o
 -19   9  16       53.45       56.55     21.01 o
 -17   9  16       25.16       23.86     19.62 o
 -15   9  16      121.87      227.55     23.77 o
 -13   9  16       81.84       96.54     20.16 o
 -11   9  16       11.21       25.44     15.93 o
  -9   9  16      125.70       93.83     21.30 o
  -7   9  16        0.07       -2.04     17.74 o
  -5   9  16      120.21      172.43     19.94 o
  -3   9  16        5.92        2.53     14.22 o
  -1   9  16        0.04       -7.22     14.35 o
   1   9  16        2.56       -4.30     14.13 o
   3   9  16        6.59        0.00     35.23 o
   5   9  16       29.14       46.77     33.30 o
   7   9  16        5.07      -20.72     35.51 o
   9   9  16       59.45       98.65     44.63 o
  11   9  16        0.10      -26.25     35.65 o
 -20  10  16       51.95       59.21     22.33 o
 -18  10  16      178.55      211.48     28.75 o
 -16  10  16       59.07       55.50     29.56 o
 -14  10  16        4.02      -23.45     23.45 o
 -12  10  16       52.63       31.06     21.16 o
 -10  10  16       21.35       26.05     16.92 o
  -8  10  16        2.55       -7.49     19.63 o
  -6  10  16        9.92      -21.48     27.89 o
  -4  10  16        2.94       -1.41     14.68 o
  -2  10  16        0.10       -6.18     15.69 o
   0  10  16        2.91       -3.64     18.77 o
   2  10  16       21.47       14.07     26.91 o
   4  10  16       20.87       28.63     27.05 o
   6  10  16        2.10       44.07     41.17 o
   8  10  16        3.52      -17.96     36.75 o
 -17  11  16       22.66       39.24     37.17 o
 -15  11  16        2.05      -19.13     19.13 o
 -13  11  16        3.35      -20.38     20.38 o
 -11  11  16       34.05       26.57     28.31 o
  -9  11  16      229.78      236.12     52.10 o
  -7  11  16        0.07       -4.40     25.99 o
  -5  11  16        4.68       -8.35     25.47 o
  -3  11  16        0.29      -11.68     24.89 o
  -1  11  16        0.85       11.51     21.87 o
   1  11  16       11.03       11.88     27.63 o
   3  11  16       20.84      -18.48     27.06 o
   5  11  16        0.30        6.22     37.30 o
  -8  12  16       15.92       12.45     54.30 o
  -6  12  16       55.93       63.19     30.77 o
  -4  12  16        4.23       32.97     28.48 o
  -2  12  16        0.25      -22.11     40.07 o
 -31   1  17       14.43       23.29      9.45 o
 -29   1  17       25.01       11.78      9.25 o
 -27   1  17      110.23      122.49     13.14 o
 -25   1  17       77.54       74.18      9.56 o
 -23   1  17        3.16        7.51      8.15 o
 -21   1  17      737.08      751.15     22.41 o
 -19   1  17      146.13      104.62     11.07 o
 -17   1  17      142.92      127.42     11.22 o
 -15   1  17      383.87      302.97     13.60 o
 -13   1  17      256.18      247.65     13.70 o
 -11   1  17       43.47       35.32      9.19 o
  -9   1  17      178.27      172.56     14.86 o
  -7   1  17      352.85      439.91     19.66 o
  -5   1  17       31.79       46.23     14.01 o
  -3   1  17     1837.05     2126.60     48.76 o
  -1   1  17     1009.25     1017.43     33.79 o
   1   1  17      940.00      974.49     33.10 o
   3   1  17      203.11      203.77     18.61 o
   5   1  17        3.19        0.14     12.72 o
   7   1  17       86.56       78.72     15.47 o
   9   1  17      347.57      259.25     31.21 o
  11   1  17       84.98      112.88     35.37 o
  13   1  17        0.01      -10.91     27.36 o
  15   1  17       80.37       51.12     36.47 o
 -30   2  17       19.48       20.70     12.13 o
 -28   2  17       92.58      105.87     13.08 o
 -26   2  17        0.58       -6.25      8.08 o
 -24   2  17        0.05       -0.49      7.83 o
 -22   2  17      227.93      176.85     11.85 o
 -20   2  17       11.86       -1.60      8.40 o
 -18   2  17      347.12      240.15     13.40 o
 -16   2  17      687.41      663.62     19.09 o
 -14   2  17       63.57       66.99      9.68 o
 -12   2  17      256.43      267.55     14.26 o
 -10   2  17     2419.95     2418.53     39.03 o
  -8   2  17     1101.86     1147.08     24.71 o
  -6   2  17       49.76       32.75      9.56 o
  -4   2  17      566.27      630.88     27.23 o
  -2   2  17      243.16      265.17     19.38 o
   0   2  17      330.70      325.00     21.82 o
   2   2  17      501.12      512.96     24.85 o
   4   2  17      166.77      150.96     21.21 o
   6   2  17      679.54      745.03     33.71 o
   8   2  17        0.34      -13.20     17.68 o
  10   2  17       71.04       21.69     28.18 o
  12   2  17        1.90       23.63     32.33 o
  14   2  17        0.25      -10.91     29.98 o
  16   2  17       74.38      167.17     42.55 o
  18   2  17        3.17        5.11     33.71 o
 -29   3  17        2.46        4.95     12.10 o
 -27   3  17       10.15       -4.18      9.94 o
 -25   3  17       19.25       19.14      9.35 o
 -23   3  17      133.06      155.59     13.74 o
 -21   3  17        5.04        2.74      9.09 o
 -19   3  17       76.04       65.26     10.81 o
 -17   3  17       35.17       72.97     10.55 o
 -15   3  17       17.09        4.27      8.85 o
 -13   3  17      721.65      725.46     21.10 o
 -11   3  17     1206.41     1301.89     26.83 o
  -9   3  17      698.45      661.35     20.60 o
  -7   3  17      305.67      328.08     17.27 o
  -5   3  17      201.45      188.97     12.80 o
  -3   3  17       42.57       47.08      9.76 o
  -1   3  17     1064.99     1070.40     30.92 o
   1   3  17       42.29       34.52     13.71 o
   3   3  17      402.20      429.00     23.29 o
   5   3  17       33.91       99.29     23.54 o
   7   3  17      514.52      465.62     24.80 o
   9   3  17       18.87        2.13     31.43 o
  11   3  17      175.96      189.83     28.28 o
  13   3  17       15.73        3.59     33.02 o
  15   3  17      145.91      218.85     48.49 o
  17   3  17        4.13       43.52     36.34 o
 -30   4  17      168.28      218.74     18.34 o
 -28   4  17        1.64        6.61     15.20 o
 -26   4  17       58.16      103.27     16.88 o
 -24   4  17       94.55      113.43     12.42 o
 -22   4  17        0.65       -8.44      9.20 o
 -20   4  17       47.98       39.68     10.55 o
 -18   4  17      539.52      550.87     19.57 o
 -16   4  17       12.16       11.37      9.49 o
 -14   4  17      455.14      381.55     16.28 o
 -12   4  17     1415.75     1544.53     32.34 o
 -10   4  17        0.85       16.93      8.21 o
  -8   4  17      129.03       99.92     11.03 o
  -6   4  17       50.39       50.74     12.93 o
  -4   4  17        4.28      -10.39     10.39 o
  -2   4  17      470.06      413.05     20.71 o
   0   4  17        6.75       19.46     13.81 o
   2   4  17      753.20      833.87     31.67 o
   4   4  17      191.23      150.14     17.80 o
   6   4  17        3.11      -12.53     15.20 o
   8   4  17        3.24       11.27     16.15 o
  10   4  17       91.07      126.35     24.90 o
  12   4  17        6.96       67.70     36.34 o
  14   4  17        0.73       -9.12     33.85 o
  16   4  17      324.36      370.82     54.85 o
 -29   5  17       28.14       42.93     14.82 o
 -27   5  17       14.19       26.17     14.71 o
 -25   5  17      118.96      105.58     14.28 o
 -23   5  17        0.83        0.50     12.41 o
 -21   5  17      336.70      303.66     18.11 o
 -19   5  17      381.08      379.42     19.46 o
 -17   5  17      210.92      182.67     15.42 o
 -15   5  17       85.73       86.78     12.73 o
 -13   5  17       54.25       40.77     11.71 o
 -11   5  17      852.46      831.47     35.76 o
  -9   5  17      287.78      314.52     18.61 o
  -7   5  17       63.04        6.63     13.93 o
  -5   5  17      161.79      217.65     17.41 o
  -3   5  17       18.53       39.84     14.79 o
  -1   5  17     1423.70     1493.14     41.83 o
   1   5  17      257.78      332.35     22.27 o
   3   5  17       60.56       61.99     15.80 o
   5   5  17       52.38       72.86     15.91 o
   7   5  17        1.73      -14.64     14.64 o
   9   5  17       15.46       29.15     34.82 o
  11   5  17      155.24      186.24     45.73 o
  13   5  17      109.74      235.70     49.88 o
  15   5  17       27.62       51.81     37.99 o
 -28   6  17        0.70      -13.56     14.88 o
 -26   6  17       45.60       67.87     17.38 o
 -24   6  17       40.03       37.53     14.86 o
 -22   6  17      153.65      242.99     25.16 o
 -20   6  17       16.27       26.86     12.26 o
 -18   6  17      269.01      296.09     18.39 o
 -16   6  17       48.91       19.28     11.80 o
 -14   6  17      100.00      138.24     21.38 o
 -12   6  17       25.37        5.48     13.11 o
 -10   6  17        4.78       10.11     14.05 o
  -8   6  17      646.75      536.82     26.52 o
  -6   6  17       16.15        2.32     12.62 o
  -4   6  17       21.97       44.74     18.79 o
  -2   6  17      488.60      547.63     28.36 o
   0   6  17      123.84      112.20     17.52 o
   2   6  17        1.91      -11.93     11.93 o
   4   6  17        4.61      -20.06     20.06 o
   6   6  17      175.82      156.69     21.50 o
   8   6  17       64.18       26.94     33.57 o
  10   6  17        0.70      -29.57     29.57 o
  12   6  17       52.05       48.49     39.93 o
  14   6  17       13.45       49.88     38.41 o
 -25   7  17        8.67       17.83     15.64 o
 -23   7  17        0.62       -4.56     15.21 o
 -21   7  17       11.44        6.07     13.77 o
 -19   7  17       21.47       28.79     16.01 o
 -17   7  17        8.60        0.50     12.66 o
 -15   7  17       21.63       20.01     13.55 o
 -13   7  17      159.56      224.41     21.51 o
 -11   7  17      166.27      201.39     21.98 o
  -9   7  17       87.55       48.16     16.09 o
  -7   7  17        0.43      -10.98     11.93 o
  -5   7  17       89.33       58.46     16.02 o
  -3   7  17      267.24      381.12     24.66 o
  -1   7  17      104.85       88.67     17.08 o
   1   7  17        0.34      -12.63     14.60 o
   3   7  17       50.57       55.63     16.46 o
   5   7  17        7.28       11.40     23.87 o
   7   7  17        4.00        4.38     28.74 o
   9   7  17        3.85       33.16     38.82 o
  11   7  17       23.24       49.46     37.86 o
  13   7  17       38.76      105.55     45.87 o
 -24   8  17        0.61      -10.93     17.27 o
 -22   8  17       22.34       33.96     24.32 o
 -20   8  17        2.90       11.00     21.97 o
 -18   8  17       33.16       43.27     17.30 o
 -16   8  17      104.11      146.21     17.57 o
 -14   8  17      321.05      358.98     22.53 o
 -12   8  17        0.54       -1.55     14.26 o
 -10   8  17       20.08       54.16     17.00 o
  -8   8  17       67.76       60.44     17.54 o
  -6   8  17        1.06        9.67     14.72 o
  -4   8  17       28.52       28.99     15.32 o
  -2   8  17        0.12      -13.29     13.29 o
   0   8  17        5.53       -5.86     15.93 o
   2   8  17       79.42      106.87     19.98 o
   4   8  17        0.32        7.98     26.08 o
   6   8  17        0.24       -3.58     25.06 o
   8   8  17      237.05      229.35     51.81 o
  10   8  17       25.81       17.96     39.24 o
  12   8  17       11.14       37.03     40.90 o
 -21   9  17        1.19      -16.10     16.10 o
 -19   9  17        1.11       29.90     20.11 o
 -17   9  17      178.10      244.29     28.64 o
 -15   9  17        6.88       26.93     17.62 o
 -13   9  17      176.33      200.24     25.88 o
 -11   9  17       80.51       66.56     19.08 o
  -9   9  17        5.09       10.79     16.63 o
  -7   9  17       49.50       54.81     20.29 o
  -5   9  17       44.58       23.25     20.50 o
  -3   9  17        0.60       16.65     15.71 o
  -1   9  17       31.36       27.25     16.33 o
   1   9  17       67.65       67.49     26.36 o
   3   9  17        4.09      -10.05     54.30 o
   5   9  17       44.36      -26.60     26.60 o
   7   9  17       52.93       71.98     47.53 o
   9   9  17       76.14      157.92     50.57 o
 -18  10  17       76.30      138.97     25.98 o
 -16  10  17       90.44       68.80     23.84 o
 -14  10  17       18.90       25.55     22.16 o
 -12  10  17      260.10      249.93     42.79 o
 -10  10  17      156.96      154.01     22.85 o
  -8  10  17        5.43      -13.37     18.14 o
  -6  10  17        3.56        3.42     19.22 o
  -4  10  17       22.47      -14.96     19.47 o
  -2  10  17       10.58        9.19     16.58 o
   0  10  17      114.97      131.53     26.82 o
   2  10  17        9.08      -24.09     26.67 o
   4  10  17       11.20        1.61     27.43 o
   6  10  17       57.80       75.44     43.24 o
 -15  11  17        1.63      -17.02     21.00 o
 -13  11  17        2.05      -11.25     22.19 o
 -11  11  17        5.07      -30.21     51.26 o
  -9  11  17        2.72      -10.37     33.84 o
  -7  11  17      122.08      255.23     37.33 o
  -5  11  17        9.65       35.00     28.82 o
  -3  11  17       16.24      -21.09     26.29 o
  -1  11  17       16.36      -26.71     26.71 o
   1  11  17        0.87       29.04     53.40 o
 -30   0  18       52.68       89.89     15.00 o
 -28   0  18       36.92       43.18     13.20 o
 -26   0  18        1.05       21.86     12.99 o
 -24   0  18       30.46       55.09     14.49 o
 -22   0  18      508.77      484.00     25.17 o
 -20   0  18      416.68      360.73     22.45 o
 -18   0  18      583.30      662.61     32.13 o
 -16   0  18      142.53      126.84     19.02 o
 -14   0  18       46.19       24.03     14.29 o
 -12   0  18        2.45       -3.36     13.20 o
 -10   0  18      335.39      359.06     23.93 o
  -8   0  18        1.86       -6.67     13.00 o
  -6   0  18       42.34        2.41     18.38 o
  -4   0  18      710.85      604.30     40.48 o
  -2   0  18      375.94      251.90     28.42 o
   0   0  18      869.62     1181.12     80.27 o
   2   0  18       23.20       18.99     19.86 o
   4   0  18        8.14      -16.90     16.90 o
   6   0  18        3.45      -10.05     17.87 o
   8   0  18        8.20       19.76     30.95 o
  10   0  18      287.60      292.76     48.22 o
  12   0  18       31.20        0.41     33.57 o
  14   0  18       38.33      -30.67     30.67 o
 -31   1  18       31.65       56.04     10.97 o
 -29   1  18        0.06       -2.81      9.21 o
 -27   1  18       48.32       86.19     12.64 o
 -25   1  18        3.96       -2.51      8.19 o
 -23   1  18       77.74       89.07     10.42 o
 -21   1  18       19.46       24.92     10.43 o
 -19   1  18       41.08       64.45     11.64 o
 -17   1  18      520.35      554.39     20.91 o
 -15   1  18        2.11       -9.33      9.33 o
 -13   1  18      304.95      335.72     16.50 o
 -11   1  18      636.33      712.06     27.00 o
  -9   1  18      577.49      566.62     34.96 o
  -7   1  18      127.50      131.29     14.00 o
  -5   1  18      299.59      368.68     21.90 o
  -3   1  18       83.62       72.46     15.06 o
  -1   1  18      112.69      114.51     17.01 o
   1   1  18      152.42      157.80     23.57 o
   3   1  18      168.51      212.44     20.02 o
   5   1  18       73.72       72.27     16.43 o
   7   1  18        1.00        2.26     14.66 o
   9   1  18       81.24       39.03     23.73 o
  11   1  18      134.50       43.36     27.01 o
  13   1  18        1.81      -22.31     22.31 o
  15   1  18       13.33       40.07     40.34 o
  17   1  18        0.10      -36.06     36.06 o
 -30   2  18      125.09      140.27     13.03 o
 -28   2  18       30.11       50.84     12.05 o
 -26   2  18        0.37       -4.66      9.29 o
 -24   2  18       25.56       21.83      9.42 o
 -22   2  18       22.45       11.67      9.37 o
 -20   2  18      212.57      246.82     14.42 o
 -18   2  18       34.87        6.02      9.97 o
 -16   2  18       48.54       57.19     10.86 o
 -14   2  18       39.63       31.06     10.05 o
 -12   2  18       75.91       84.81      9.99 o
 -10   2  18       21.09       31.84      9.33 o
  -8   2  18      129.39       96.75     11.64 o
  -6   2  18      282.25      282.43     15.17 o
  -4   2  18       90.13      124.30     16.71 o
  -2   2  18      510.45      523.36     31.49 o
   0   2  18        8.00       21.76     14.08 o
   2   2  18      153.81      122.08     17.74 o
   4   2  18       54.30       60.45     16.50 o
   6   2  18       30.65       23.25     14.91 o
   8   2  18        0.34       10.36     25.84 o
  10   2  18       29.98       23.49     27.77 o
  12   2  18        9.27      -11.33     26.80 o
  14   2  18       25.06       72.53     40.07 o
  16   2  18       31.67        8.15     35.92 o
 -29   3  18        3.48        1.15     12.19 o
 -27   3  18       41.02       30.67     11.48 o
 -25   3  18        7.85       -2.03      9.25 o
 -23   3  18        3.13       -8.45      8.45 o
 -21   3  18        1.19       -9.73      9.73 o
 -19   3  18      321.51      263.68     15.85 o
 -17   3  18      497.77      479.51     26.31 o
 -15   3  18      182.51      169.09     13.12 o
 -13   3  18      292.46      228.25     13.91 o
 -11   3  18      164.27      126.56     11.70 o
  -9   3  18      161.90      152.94     12.74 o
  -7   3  18      433.00      446.72     17.99 o
  -5   3  18       98.36      101.73     11.37 o
  -3   3  18      543.37      566.29     23.77 o
  -1   3  18      461.42      510.52     23.32 o
   1   3  18      553.58      606.37     26.74 o
   3   3  18        4.90        2.23     13.78 o
   5   3  18        8.83       12.71     14.31 o
   7   3  18       23.52       44.49     21.40 o
   9   3  18      393.11      413.56     36.23 o
  11   3  18      103.42      175.35     48.08 o
  13   3  18      145.86      165.52     45.87 o
  15   3  18       12.75       -4.56     34.54 o
 -28   4  18      278.82      342.32     21.12 o
 -26   4  18       36.66       31.02     12.47 o
 -24   4  18        0.02        5.93     11.08 o
 -22   4  18        0.42       -9.89      9.89 o
 -20   4  18       68.22       78.19     13.17 o
 -18   4  18      293.13      335.08     16.89 o
 -16   4  18       49.57       64.17     11.48 o
 -14   4  18      165.88      188.23     13.67 o
 -12   4  18      494.72      535.22     20.01 o
 -10   4  18       79.10       37.22     12.05 o
  -8   4  18        1.07        7.75     11.12 o
  -6   4  18      387.81      369.56     20.53 o
  -4   4  18       73.01       83.24     14.56 o
  -2   4  18      207.72      235.61     21.46 o
   0   4  18        9.32       -6.47     14.46 o
   2   4  18        6.68       10.02     14.33 o
   4   4  18       85.82       77.78     16.32 o
   6   4  18       72.28       51.88     16.71 o
   8   4  18       28.93       24.52     20.90 o
  10   4  18      277.41      288.07     50.43 o
  12   4  18        0.09      -20.45     32.05 o
  14   4  18       13.26       50.29     39.93 o
  16   4  18       17.37      -19.90     33.57 o
 -27   5  18        0.01       27.26     17.24 o
 -25   5  18        3.85       -7.52     13.38 o
 -23   5  18        5.02       -5.75     12.56 o
 -21   5  18      231.72      274.32     18.30 o
 -19   5  18      203.72      224.19     16.84 o
 -17   5  18       71.92       54.76     12.95 o
 -15   5  18        0.35        0.71     11.07 o
 -13   5  18       38.43       36.83     13.77 o
 -11   5  18       22.69       21.65     13.93 o
  -9   5  18      571.75      514.44     23.18 o
  -7   5  18       16.00        5.22     11.73 o
  -5   5  18        1.06       -2.54     11.99 o
  -3   5  18       61.46       72.75     15.11 o
  -1   5  18      184.14      190.45     19.78 o
   1   5  18      105.27      118.38     18.13 o
   3   5  18        3.59        5.63     14.14 o
   5   5  18        1.72       14.35     14.35 o
   7   5  18       27.87        5.78     17.42 o
   9   5  18       18.19       -2.07     33.99 o
  11   5  18        0.58       10.22     34.54 o
  13   5  18        4.60       33.02     38.82 o
  15   5  18        8.85       68.39     40.48 o
 -26   6  18        5.39       13.73     16.85 o
 -24   6  18       89.21       96.56     17.30 o
 -22   6  18       37.69       51.62     15.02 o
 -20   6  18       41.90       25.87     12.69 o
 -18   6  18        0.48      -12.40     12.40 o
 -16   6  18        2.82        2.94     12.63 o
 -14   6  18      211.31      252.72     19.55 o
 -12   6  18       36.61       21.83     14.41 o
 -10   6  18        2.14       -1.40     14.00 o
  -8   6  18      122.51       84.41     14.72 o
  -6   6  18        0.10       -8.06     11.72 o
  -4   6  18      218.19      194.18     18.04 o
  -2   6  18      158.01      181.82     20.59 o
   0   6  18       70.14       62.22     17.16 o
   2   6  18       30.90       12.88     15.17 o
   4   6  18       13.58        1.26     14.46 o
   6   6  18        0.13      -12.61     16.43 o
   8   6  18      204.80      187.76     46.42 o
  10   6  18       11.60      -13.54     32.74 o
  12   6  18       18.77       24.87     37.72 o
 -25   7  18        9.49        5.76     21.50 o
 -23   7  18      184.62      190.27     23.75 o
 -21   7  18        0.27       -3.76     16.15 o
 -19   7  18       50.57       32.37     17.12 o
 -17   7  18       55.29       25.51     14.09 o
 -15   7  18       87.21       38.14     14.38 o
 -13   7  18       15.28      -13.58     13.58 o
 -11   7  18        3.13       -9.74     14.32 o
  -9   7  18       79.43       50.30     16.66 o
  -7   7  18        2.27      -11.76     11.76 o
  -5   7  18       12.38        5.52     12.92 o
  -3   7  18       70.37       95.65     17.41 o
  -1   7  18       10.33       28.83     15.67 o
   1   7  18       60.95       98.61     18.92 o
   3   7  18       12.33       11.47     16.01 o
   5   7  18       31.41       52.96     26.43 o
   7   7  18       23.11        0.41     38.41 o
   9   7  18      121.69      165.10     49.60 o
  11   7  18       53.21       77.09     43.66 o
 -22   8  18        0.37        5.09     17.50 o
 -20   8  18        8.61        4.39     15.55 o
 -18   8  18       73.73       66.25     18.75 o
 -16   8  18       97.24       87.56     17.58 o
 -14   8  18       31.97        0.56     14.01 o
 -12   8  18        9.29      -19.36     23.53 o
 -10   8  18        0.32       -5.33     15.11 o
  -8   8  18        9.79       46.46     17.43 o
  -6   8  18       95.41      170.02     18.48 o
  -4   8  18       58.30       23.73     16.04 o
  -2   8  18        4.55      -14.06     14.06 o
   0   8  18        7.25       16.28     15.37 o
   2   8  18        2.04      -12.12     19.63 o
   4   8  18        3.13      -17.21     27.91 o
   6   8  18      159.06      238.33     51.81 o
   8   8  18       13.76       45.73     42.55 o
  10   8  18        0.58      -13.82     39.10 o
 -21   9  18        0.10       -2.49     19.16 o
 -19   9  18       25.85       24.52     20.45 o
 -17   9  18        8.38        7.46     25.67 o
 -15   9  18      145.62      134.25     22.86 o
 -13   9  18       15.51      -15.85     15.85 o
 -11   9  18       91.56      104.59     20.76 o
  -9   9  18       82.91       85.05     19.25 o
  -7   9  18        3.92      -15.12     29.39 o
  -5   9  18       32.78       29.50     20.02 o
  -3   9  18       22.54       58.94     17.82 o
  -1   9  18       31.00       39.22     18.19 o
   1   9  18       14.11      -19.14     19.14 o
   3   9  18        0.81      -20.74     37.93 o
   5   9  18       17.90        0.56     28.89 o
   7   9  18       19.68       14.23     41.45 o
 -18  10  18       66.08      104.17     41.59 o
 -16  10  18       93.36      119.16     25.44 o
 -14  10  18       86.11      101.04     25.68 o
 -12  10  18       13.11        8.45     17.66 o
 -10  10  18        3.24      -13.46     17.16 o
  -8  10  18       33.93       63.83     20.21 o
  -6  10  18        8.20      -11.96     31.93 o
  -4  10  18       34.43       81.47     24.77 o
  -2  10  18       21.25       17.99     21.42 o
   0  10  18       43.27       52.32     23.91 o
   2  10  18       20.41        4.48     28.40 o
   4  10  18       15.94        2.55     28.57 o
 -11  11  18      117.78       71.15     31.01 o
  -9  11  18       14.15      -14.84     23.05 o
  -7  11  18       13.95      -21.98     21.98 o
  -5  11  18        2.31      -12.39     48.01 o
  -3  11  18       12.87       35.58     29.86 o
 -29   1  19        0.00       -6.68      9.99 o
 -27   1  19        1.50       15.35     10.20 o
 -25   1  19        0.98       11.53     10.66 o
 -23   1  19      109.84      150.65     16.37 o
 -21   1  19      179.74      166.06     15.70 o
 -19   1  19      652.84      651.76     27.33 o
 -17   1  19       70.78       70.27     12.54 o
 -15   1  19        4.18       -5.55      9.65 o
 -13   1  19       42.99       17.10     10.33 o
 -11   1  19      427.54      380.43     16.51 o
  -9   1  19      233.57      249.14     17.02 o
  -7   1  19       64.93       26.87     11.91 o
  -5   1  19      370.49      386.04     23.66 o
  -3   1  19        9.66       23.24     17.87 o
  -1   1  19      401.17      445.69     37.83 o
   1   1  19      236.73      151.39     19.15 o
   3   1  19        0.18       -3.09     22.05 o
   5   1  19      123.81      150.62     19.13 o
   7   1  19        1.84       -1.00     34.64 o
   9   1  19        9.95       -2.92     23.52 o
  11   1  19       47.97      -22.55     22.55 o
  13   1  19        5.69       -2.41     38.69 o
  15   1  19       12.05      -35.09     35.09 o
 -30   2  19        6.99       -1.62     11.26 o
 -28   2  19        9.78      -10.72     10.72 o
 -26   2  19        2.19       -8.50     10.56 o
 -24   2  19        6.58       -9.47      9.81 o
 -22   2  19        0.32        7.50     10.47 o
 -20   2  19      428.38      446.00     19.07 o
 -18   2  19       88.67       83.94     12.41 o
 -16   2  19       40.77       28.79     10.71 o
 -14   2  19       95.94       90.17     11.57 o
 -12   2  19      132.90      115.88     11.89 o
 -10   2  19      478.31      467.41     19.11 o
  -8   2  19       64.37       56.22     11.15 o
  -6   2  19      698.06      679.80     22.45 o
  -4   2  19      357.60      324.74     22.65 o
  -2   2  19      434.37      341.34     22.81 o
   0   2  19       47.96       58.87     16.31 o
   2   2  19       19.44        2.54     18.51 o
   4   2  19      158.52      188.47     20.68 o
   6   2  19      112.51      177.54     19.76 o
   8   2  19       21.18       34.05     23.99 o
  10   2  19        3.13      -21.95     21.95 o
  12   2  19        2.26      -10.49     29.05 o
  14   2  19        4.22      -16.39     79.93 o
 -29   3  19       20.90       14.04     21.36 o
 -27   3  19       36.66       21.57     16.65 o
 -25   3  19        0.02      -10.28     10.28 o
 -23   3  19      141.46      176.63     14.92 o
 -21   3  19      121.19      161.41     14.28 o
 -19   3  19       12.37       29.93     11.25 o
 -17   3  19       19.10       27.17     10.80 o
 -15   3  19       75.01       64.68     11.51 o
 -13   3  19       55.36       84.17     11.51 o
 -11   3  19      608.10      566.58     28.08 o
  -9   3  19      211.95      204.63     14.24 o
  -7   3  19        6.99       22.54     10.05 o
  -5   3  19      154.51      169.25     16.50 o
  -3   3  19        2.58       -1.47     11.77 o
  -1   3  19       31.71       26.07     13.31 o
   1   3  19      566.22      504.61     24.02 o
   3   3  19       37.37       25.35     15.72 o
   5   3  19       22.54        8.82     14.47 o
   7   3  19      114.97      113.36     20.72 o
   9   3  19       22.08       42.91     33.09 o
  11   3  19        0.49       23.90     36.06 o
  13   3  19        2.64       21.00     37.03 o
  15   3  19       11.93       20.31     37.86 o
 -28   4  19        1.97       -2.55     14.17 o
 -26   4  19      120.09      155.70     18.42 o
 -24   4  19       73.95       74.05     13.23 o
 -22   4  19       17.00       26.28     11.34 o
 -20   4  19       14.03       20.53     11.28 o
 -18   4  19        0.38       -0.82     10.15 o
 -16   4  19        3.14       -9.42      9.42 o
 -14   4  19       24.48       17.45     10.85 o
 -12   4  19       17.14       24.88     17.51 o
 -10   4  19       32.11       10.19     11.68 o
  -8   4  19       65.33       70.33     13.75 o
  -6   4  19        0.86       14.04     12.22 o
  -4   4  19       78.57       75.61     14.84 o
  -2   4  19       72.25       81.77     15.91 o
   0   4  19       81.18      103.84     16.01 o
   2   4  19        3.73       11.56     14.88 o
   4   4  19        0.98        4.48     14.25 o
   6   4  19       25.91       26.97     17.47 o
   8   4  19        0.07        8.30     19.52 o
  10   4  19       40.34       26.53     34.13 o
  12   4  19       16.04       54.16     37.17 o
  14   4  19        0.72      -21.41     35.23 o
 -27   5  19       81.19      120.58     21.63 o
 -25   5  19        2.45       -6.40     14.08 o
 -23   5  19        5.06       13.91     13.71 o
 -21   5  19      100.32       83.49     14.29 o
 -19   5  19       10.74       18.27     12.22 o
 -17   5  19       18.46        8.82     12.07 o
 -15   5  19        2.41       -9.58     12.44 o
 -13   5  19       41.59       35.46     13.41 o
 -11   5  19        7.64        1.09     13.49 o
  -9   5  19       20.21       15.49     15.01 o
  -7   5  19       19.24       -2.82     12.09 o
  -5   5  19      195.54      192.56     17.80 o
  -3   5  19       25.50        2.07     13.57 o
  -1   5  19        1.26        8.74     13.37 o
   1   5  19      173.03      203.60     21.08 o
   3   5  19       35.34       30.23     22.35 o
   5   5  19        0.16        4.45     16.25 o
   7   5  19       42.76       52.94     22.55 o
   9   5  19       99.02      112.05     42.97 o
  11   5  19      121.68      192.60     47.80 o
  13   5  19      100.55       88.28     44.76 o
 -26   6  19       52.98       43.25     20.24 o
 -24   6  19       21.95       23.41     15.14 o
 -22   6  19        9.23       25.81     14.85 o
 -20   6  19       57.18       67.20     16.08 o
 -18   6  19      165.37      207.21     19.33 o
 -16   6  19      328.49      339.29     22.16 o
 -14   6  19       70.19       96.19     16.27 o
 -12   6  19        0.03       -3.60     14.62 o
 -10   6  19        7.71        9.29     18.77 o
  -8   6  19        0.54      -12.10     12.10 o
  -6   6  19       44.89       58.58     17.55 o
  -4   6  19       56.76       63.73     15.77 o
  -2   6  19        0.79      -14.03     14.03 o
   0   6  19      480.93      560.55     29.09 o
   2   6  19       14.12        8.61     14.84 o
   4   6  19        0.03       -7.65     17.34 o
   6   6  19       13.71      -21.98     21.98 o
   8   6  19       45.12       54.16     40.34 o
  10   6  19       33.52       48.49     39.10 o
  12   6  19        0.91      -34.13     34.13 o
 -23   7  19        1.94       17.84     17.12 o
 -21   7  19        2.40       -1.83     16.02 o
 -19   7  19       20.54       20.58     16.06 o
 -17   7  19       18.91       25.53     14.85 o
 -15   7  19        9.32      -15.42     15.42 o
 -13   7  19        3.00        6.20     15.29 o
 -11   7  19       34.23       65.88     18.40 o
  -9   7  19       36.10       65.30     22.22 o
  -7   7  19       14.47        1.72     13.99 o
  -5   7  19        4.69      -13.00     13.00 o
  -3   7  19        5.34        9.15     21.68 o
  -1   7  19        2.27       27.27     15.87 o
   1   7  19        7.42       -0.57     15.45 o
   3   7  19       10.11       16.40     18.49 o
   5   7  19        0.88        6.54     30.53 o
   7   7  19       16.47       17.96     37.17 o
   9   7  19        2.07       88.42     46.42 o
 -22   8  19       23.18       40.42     21.59 o
 -20   8  19       27.60       40.48     17.19 o
 -18   8  19       75.58       70.83     18.90 o
 -16   8  19        0.27       15.74     15.25 o
 -14   8  19       20.69       23.07     15.39 o
 -12   8  19       10.24      -15.05     15.05 o
 -10   8  19       77.61       48.32     18.11 o
  -8   8  19        2.13        2.62     16.18 o
  -6   8  19       66.30       57.83     18.84 o
  -4   8  19       25.20        0.61     15.49 o
  -2   8  19        9.68       -1.95     15.86 o
   0   8  19       11.10       13.00     30.03 o
   2   8  19       15.36       -0.18     34.89 o
   4   8  19       22.92       -1.09     43.38 o
   6   8  19       18.02       29.29     42.83 o
   8   8  19       66.15       77.09     44.07 o
 -19   9  19        0.62       21.20     21.39 o
 -17   9  19        3.52      -18.45     19.08 o
 -15   9  19        3.68        0.78     17.96 o
 -13   9  19        0.09      -16.39     16.39 o
 -11   9  19        2.25      -17.85     17.85 o
  -9   9  19       45.82       47.99     19.25 o
  -7   9  19        1.48        4.34     17.48 o
  -5   9  19       24.07       39.53     45.01 o
  -3   9  19       64.95       77.47     29.47 o
  -1   9  19       12.34       24.47     17.73 o
   1   9  19        3.31       -0.92     36.41 o
   3   9  19        0.06      -26.01     26.01 o
   5   9  19       19.58       -6.91     40.20 o
 -14  10  19       60.04       95.95     22.43 o
 -12  10  19        1.50       19.24     23.97 o
 -10  10  19       83.52       52.34     29.65 o
  -8  10  19        0.11      -17.83     17.83 o
  -6  10  19        1.81      -27.77     32.70 o
  -4  10  19        3.42       23.57     21.87 o
  -2  10  19        0.17       -8.23     21.18 o
   0  10  19       11.52      -10.19     28.69 o
 -28   0  20        0.48        1.65     16.06 o
 -26   0  20        0.12       58.06     19.44 o
 -24   0  20      305.85      305.83     27.23 o
 -22   0  20       18.85       57.27     29.06 o
 -20   0  20      539.50      601.72     33.53 o
 -18   0  20       12.31      -15.16     15.16 o
 -16   0  20       39.01       42.15     17.44 o
 -14   0  20      163.22      162.54     21.10 o
 -12   0  20      161.66      175.86     20.90 o
 -10   0  20      149.44      237.72     25.36 o
  -8   0  20       49.44       64.53     17.29 o
  -6   0  20      133.63      154.47     26.64 o
  -4   0  20      319.35      309.17     33.60 o
  -2   0  20        0.56       38.33     37.30 o
   0   0  20      544.05      623.51    110.46 o
   2   0  20      864.62     1046.50    134.08 o
   4   0  20        0.16       -4.32     20.93 o
   6   0  20       67.47       47.00     23.85 o
   8   0  20      334.50      288.62     51.67 o
  10   0  20       32.30       27.49     37.72 o
  12   0  20        4.68       15.20     37.58 o
  14   0  20       79.79       40.48     39.51 o
 -29   1  20        0.54       11.17     12.69 o
 -27   1  20        1.32      -10.93     10.93 o
 -25   1  20        4.19        2.58     11.12 o
 -23   1  20      120.23      108.63     13.33 o
 -21   1  20      135.28      202.37     15.81 o
 -19   1  20       75.65       85.45     16.76 o
 -17   1  20      120.77      119.34     14.30 o
 -15   1  20        0.02       -9.98      9.98 o
 -13   1  20        9.23       -4.91      9.92 o
 -11   1  20       93.48       97.62     11.62 o
  -9   1  20       49.74       36.45     12.75 o
  -7   1  20       27.41       21.51     11.50 o
  -5   1  20      632.72      599.30     29.14 o
  -3   1  20      359.28      286.52     22.81 o
  -1   1  20        0.97        8.87     15.82 o
   1   1  20       33.81       44.72     17.13 o
   3   1  20      303.19      277.32     23.39 o
   5   1  20       16.97       48.27     16.75 o
   7   1  20       44.33       26.43     26.04 o
   9   1  20        4.76      -24.06     24.06 o
  11   1  20        3.78      -16.77     25.10 o
  13   1  20       26.78       -8.95     25.64 o
 -28   2  20        1.29       -3.81     12.79 o
 -26   2  20       64.65       55.70     13.29 o
 -24   2  20       13.39       20.30     11.56 o
 -22   2  20        4.38       -6.31     10.87 o
 -20   2  20       13.68       10.67     10.89 o
 -18   2  20       57.29       29.25     11.58 o
 -16   2  20        0.15       -7.68     10.30 o
 -14   2  20        0.17        5.20      9.45 o
 -12   2  20       53.75       23.54     10.73 o
 -10   2  20      633.21      675.34     25.86 o
  -8   2  20       55.06      109.11     13.07 o
  -6   2  20       20.85       22.32     11.04 o
  -4   2  20      201.81      203.31     15.47 o
  -2   2  20       24.84      -14.64     14.64 o
   0   2  20       12.19       -5.48     15.16 o
   2   2  20       56.83       32.77     18.14 o
   4   2  20        3.20       13.00     15.62 o
   6   2  20       10.84       30.80     23.91 o
   8   2  20       60.86       40.09     26.03 o
  10   2  20       16.70       12.25     25.64 o
  12   2  20       73.57       63.74     30.27 o
  14   2  20        0.80       -0.93     56.02 o
 -27   3  20        0.36       -1.72     13.36 o
 -25   3  20       77.66       68.29     13.34 o
 -23   3  20       52.75       62.12     13.20 o
 -21   3  20       39.32       18.40     11.64 o
 -19   3  20       38.53       70.38     12.42 o
 -17   3  20      161.01      138.20     13.54 o
 -15   3  20      262.77      253.90     15.73 o
 -13   3  20      137.39      133.80     14.07 o
 -11   3  20        8.89       33.37     15.01 o
  -9   3  20      667.22      574.24     25.15 o
  -7   3  20       31.52       19.78     13.13 o
  -5   3  20        7.70       29.47     13.58 o
  -3   3  20      137.30      159.71     17.42 o
  -1   3  20       23.77       24.78     14.25 o
   1   3  20      362.28      391.45     22.94 o
   3   3  20       24.62       33.13     22.39 o
   5   3  20       16.15       43.85     15.56 o
   7   3  20       35.01       10.21     20.56 o
   9   3  20       36.89      -11.16     19.41 o
  11   3  20        1.24      -30.81     30.81 o
  13   3  20        6.21       32.33     37.72 o
 -26   4  20        1.51       -0.79     14.68 o
 -24   4  20       56.23       64.99     13.64 o
 -22   4  20       25.25        0.27     10.90 o
 -20   4  20       62.53       86.56     13.27 o
 -18   4  20       29.58       18.42     12.30 o
 -16   4  20        5.72      -11.59     11.59 o
 -14   4  20      112.44      101.64     16.18 o
 -12   4  20       21.12        9.58     14.49 o
 -10   4  20       49.07       38.38     15.48 o
  -8   4  20      182.14      144.44     16.90 o
  -6   4  20       45.64       63.82     15.60 o
  -4   4  20       44.81       27.71     17.66 o
  -2   4  20      523.49      490.17     24.86 o
   0   4  20      114.01      117.72     17.48 o
   2   4  20       51.68       61.02     16.00 o
   4   4  20       29.57       41.07     17.13 o
   6   4  20      133.01      163.13     24.38 o
   8   4  20        0.49       28.06     41.79 o
  10   4  20        3.12       28.32     35.92 o
  12   4  20        1.13      -32.19     32.19 o
 -25   5  20       20.67       33.85     15.66 o
 -23   5  20        0.35       15.27     15.34 o
 -21   5  20       32.21       21.85     13.16 o
 -19   5  20       24.22       25.47     13.91 o
 -17   5  20        0.11       -2.75     12.94 o
 -15   5  20       37.90       74.44     15.61 o
 -13   5  20       22.64       37.78     14.97 o
 -11   5  20      189.07      224.27     21.92 o
  -9   5  20        0.64      -14.17     14.17 o
  -7   5  20        0.67      -11.95     12.63 o
  -5   5  20       26.29        4.88     13.30 o
  -3   5  20      124.39      114.97     17.65 o
  -1   5  20        6.76       -7.16     14.07 o
   1   5  20        4.35      -13.39     13.39 o
   3   5  20       30.28       47.09     17.11 o
   5   5  20       53.66       26.74     27.11 o
   7   5  20       21.73      -20.03     35.65 o
   9   5  20      114.74       48.63     38.69 o
  11   5  20        0.85       52.36     40.34 o
 -24   6  20        7.86      -10.72     21.04 o
 -22   6  20       41.82       35.21     18.02 o
 -20   6  20       10.24       -6.75     13.62 o
 -18   6  20       28.18       31.31     14.58 o
 -16   6  20        0.23       -7.40     13.40 o
 -14   6  20       28.71       42.83     14.92 o
 -12   6  20        0.09       -5.21     14.94 o
 -10   6  20        4.72       27.67     16.36 o
  -8   6  20       16.64       11.06     15.92 o
  -6   6  20       33.86       38.25     16.80 o
  -4   6  20       76.36       54.89     16.67 o
  -2   6  20        0.02      -13.97     13.97 o
   0   6  20      252.96      202.61     22.20 o
   2   6  20       78.49      102.95     19.78 o
   4   6  20        2.57       -4.09     18.20 o
   6   6  20        7.63       70.32     40.34 o
   8   6  20       24.23       61.21     40.34 o
  10   6  20        0.07      -26.80     37.03 o
 -23   7  20       34.39       27.73     20.05 o
 -21   7  20        9.17       27.54     20.53 o
 -19   7  20        4.75        6.20     14.54 o
 -17   7  20        1.54       -6.61     14.25 o
 -15   7  20       17.81        2.85     17.13 o
 -13   7  20        5.26        3.72     15.96 o
 -11   7  20       32.42       17.51     16.70 o
  -9   7  20       14.24       46.39     16.75 o
  -7   7  20      153.72      177.29     30.32 o
  -5   7  20       13.92       30.78     15.92 o
  -3   7  20       20.40       25.73     16.31 o
  -1   7  20        9.43       20.96     16.41 o
   1   7  20       40.90       65.74     23.70 o
   3   7  20       65.53      108.35     31.09 o
   5   7  20        0.41       19.64     27.84 o
   7   7  20        1.98      -13.13     36.34 o
 -20   8  20        2.43      -10.20     15.71 o
 -18   8  20        0.15      -16.13     16.13 o
 -16   8  20       35.65       48.95     17.10 o
 -14   8  20       54.67       36.56     18.49 o
 -12   8  20        3.44        6.31     16.45 o
 -10   8  20        6.71       15.07     16.89 o
  -8   8  20        1.63       14.81     17.36 o
  -6   8  20       37.86       29.82     17.53 o
  -4   8  20        2.36      -12.39     15.26 o
  -2   8  20       17.98       52.72     18.77 o
   0   8  20       38.04       42.36     19.19 o
   2   8  20        1.23      -20.84     26.06 o
   4   8  20      112.95      143.59     74.81 o
   6   8  20       49.36       71.29     47.53 o
 -17   9  20        0.03      -16.11     16.11 o
 -15   9  20        6.16      -15.84     16.30 o
 -13   9  20       44.89       60.44     20.63 o
 -11   9  20       70.59      132.94     32.76 o
  -9   9  20        3.77       12.10     18.70 o
  -7   9  20       20.69       11.32     19.00 o
  -5   9  20        0.01      -16.88     16.88 o
  -3   9  20       25.94       40.76     18.53 o
  -1   9  20       39.16       26.79     24.10 o
   1   9  20       26.55       -4.43     27.94 o
   3   9  20        0.51        1.19     28.31 o
 -12  10  20        1.11      -18.92     18.92 o
 -10  10  20       82.14      101.95     22.65 o
  -8  10  20        0.11        4.81     19.09 o
  -6  10  20        3.37       24.11     26.84 o
  -4  10  20        0.10       -7.62     28.02 o
 -27   1  21        0.08       -4.84     12.12 o
 -25   1  21       46.08       52.97     13.35 o
 -23   1  21      211.31      247.71     17.07 o
 -21   1  21       64.37       53.35     16.46 o
 -19   1  21        4.93       -8.53     11.56 o
 -17   1  21       25.43       13.58     12.44 o
 -15   1  21       34.04       54.64     12.67 o
 -13   1  21       19.66        6.33     11.46 o
 -11   1  21        3.42        5.56     10.97 o
  -9   1  21       95.10      106.11     13.80 o
  -7   1  21      182.93      182.63     17.70 o
  -5   1  21     1635.14     1763.36     72.39 o
  -3   1  21      189.43      177.42     21.77 o
  -1   1  21      938.08      903.72     36.22 o
   1   1  21       13.49       -2.68     16.91 o
   3   1  21      233.90      292.71     34.20 o
   5   1  21        3.79       -5.47     16.77 o
   7   1  21       74.59       48.21     29.06 o
   9   1  21        5.82       10.76     25.57 o
  11   1  21        1.38      -23.29     23.29 o
 -28   2  21        0.59      -12.73     12.73 o
 -26   2  21       58.19       39.06     17.15 o
 -24   2  21       41.57       53.86     12.60 o
 -22   2  21      136.62      205.11     15.95 o
 -20   2  21       73.09       83.09     13.17 o
 -18   2  21      106.01      115.97     13.93 o
 -16   2  21      127.08      121.01     13.78 o
 -14   2  21        3.59       25.30     13.22 o
 -12   2  21      369.90      347.47     18.68 o
 -10   2  21      190.14      178.78     15.49 o
  -8   2  21      428.55      429.45     20.48 o
  -6   2  21       15.50       18.84     14.69 o
  -4   2  21       41.97       28.83     14.88 o
  -2   2  21        1.78        5.61     22.27 o
   0   2  21        0.52       -2.51     16.25 o
   2   2  21       33.94        4.64     16.13 o
   4   2  21       86.76       60.46     22.06 o
   6   2  21       33.46      -18.85     22.97 o
   8   2  21       15.82      -17.03     25.49 o
  10   2  21        0.15      -19.68     19.68 o
  12   2  21        4.60      -24.71     24.71 o
 -27   3  21      109.11      152.74     20.86 o
 -25   3  21       57.56       92.55     14.38 o
 -23   3  21        7.91       18.41     12.38 o
 -21   3  21       94.67      112.38     14.12 o
 -19   3  21        6.74       -0.27     10.57 o
 -17   3  21        0.13       -2.48     11.37 o
 -15   3  21        3.65      -14.28     14.28 o
 -13   3  21       92.20       63.33     20.35 o
 -11   3  21        0.99       -9.51     14.74 o
  -9   3  21       11.50       21.40     13.77 o
  -7   3  21      176.45      190.88     19.28 o
  -5   3  21       39.72       45.64     15.71 o
  -3   3  21       79.61       54.79     16.43 o
  -1   3  21       46.26       37.77     15.76 o
   1   3  21       27.02       32.15     15.66 o
   3   3  21       24.81        3.59     14.61 o
   5   3  21       12.04      -15.79     15.79 o
   7   3  21      176.94      156.47     26.79 o
   9   3  21       44.08        4.10     20.79 o
  11   3  21        0.22      -30.65     47.73 o
 -26   4  21       47.85       70.80     17.68 o
 -24   4  21       12.91        0.34     13.50 o
 -22   4  21       81.21       75.73     15.19 o
 -20   4  21       19.72       26.13     13.18 o
 -18   4  21       41.95       33.25     14.64 o
 -16   4  21        2.09        7.27     13.45 o
 -14   4  21       89.81      145.34     18.30 o
 -12   4  21      171.96      129.67     17.81 o
 -10   4  21       46.31       12.76     17.94 o
  -8   4  21       68.90       73.32     16.32 o
  -6   4  21        0.00      -12.44     12.44 o
  -4   4  21      151.53      145.61     18.95 o
  -2   4  21       10.38       -4.43     14.42 o
   0   4  21       11.19       11.13     16.10 o
   2   4  21      235.63      232.46     21.14 o
   4   4  21       69.91       55.78     18.14 o
   6   4  21      162.77      178.07     27.28 o
   8   4  21       12.05      -18.93     35.78 o
  10   4  21       58.83      106.11     46.15 o
 -25   5  21       19.90       10.61     15.96 o
 -23   5  21        1.30       -9.18     15.27 o
 -21   5  21       11.01       -3.30     13.58 o
 -19   5  21       17.17       18.29     14.37 o
 -17   5  21       12.78      -12.89     12.89 o
 -15   5  21      127.36      147.52     18.78 o
 -13   5  21        2.67       -5.62     13.81 o
 -11   5  21       70.51       27.73     16.98 o
  -9   5  21       25.56       15.90     16.05 o
  -7   5  21       39.93       35.37     15.18 o
  -5   5  21      261.18      261.80     21.38 o
  -3   5  21        0.75       -0.37     17.14 o
  -1   5  21      165.49      224.45     21.06 o
   1   5  21        0.02       -4.84     14.42 o
   3   5  21       19.52       12.54     17.93 o
   5   5  21      216.86      264.66     28.52 o
   7   5  21       11.04       -1.93     37.86 o
   9   5  21        0.04      -17.68     35.09 o
 -24   6  21        0.23       -0.76     25.42 o
 -22   6  21        7.17        7.29     17.76 o
 -20   6  21        0.13       -0.85     13.94 o
 -18   6  21       78.80       82.50     17.67 o
 -16   6  21        8.82        0.59     18.23 o
 -14   6  21       10.91        4.96     13.88 o
 -12   6  21       23.13       69.83     18.66 o
 -10   6  21       50.70       63.69     19.41 o
  -8   6  21       33.71       58.02     24.39 o
  -6   6  21       12.06       29.46     16.06 o
  -4   6  21        3.41       22.84     16.38 o
  -2   6  21      109.99      135.75     19.42 o
   0   6  21        2.75        1.18     24.71 o
   2   6  21       59.92        0.41     17.07 o
   4   6  21        1.52       10.66     26.49 o
   6   6  21        5.34      -33.85     33.85 o
   8   6  21       90.71      103.48     45.32 o
 -21   7  21       13.68       42.78     21.19 o
 -19   7  21       46.38       51.68     17.40 o
 -17   7  21        1.91       -4.02     14.92 o
 -15   7  21      143.49      156.95     20.48 o
 -13   7  21       31.83       19.69     18.11 o
 -11   7  21        3.80       -1.57     16.55 o
  -9   7  21        0.61      -11.00     16.39 o
  -7   7  21        0.12      -15.67     16.68 o
  -5   7  21       34.65       28.87     19.88 o
  -3   7  21      291.74      377.87     25.19 o
  -1   7  21       30.09       40.64     17.64 o
   1   7  21       73.39       71.03     20.00 o
   3   7  21        2.18        9.90     27.87 o
   5   7  21        1.62       14.37     40.48 o
 -18   8  21        2.40       -0.06     17.72 o
 -16   8  21       21.06       11.75     16.59 o
 -14   8  21        1.58       -4.02     16.49 o
 -12   8  21      137.92      133.22     27.72 o
 -10   8  21        7.17       11.01     18.20 o
  -8   8  21        0.62       -7.33     17.08 o
  -6   8  21       46.73       62.63     19.98 o
  -4   8  21       34.51       12.37     16.06 o
  -2   8  21        4.97       10.03     16.79 o
   0   8  21       38.27       95.87     26.34 o
   2   8  21        8.79      -17.90     26.31 o
 -15   9  21       12.82       17.24     19.22 o
 -13   9  21        7.68      -22.41     22.87 o
 -11   9  21        6.79      -18.21     18.21 o
  -9   9  21      135.18      127.03     28.63 o
  -7   9  21        2.03      -18.37     18.37 o
  -5   9  21        0.40      -17.86     17.86 o
  -3   9  21       22.26       -3.54     34.58 o
  -1   9  21        0.21       -4.66     22.27 o
 -26   0  22        1.47      -15.94     15.94 o
 -24   0  22       22.75       60.55     20.91 o
 -22   0  22      205.89      167.60     23.79 o
 -20   0  22      116.64      148.48     24.16 o
 -18   0  22       77.07      102.67     38.95 o
 -16   0  22        2.08        2.30     17.87 o
 -14   0  22       69.91       76.17     20.31 o
 -12   0  22      181.17      183.38     24.53 o
 -10   0  22      918.55      939.69     41.97 o
  -8   0  22     2122.55     2137.55     62.67 o
  -6   0  22      365.37      389.07     38.13 o
  -4   0  22       62.31       -8.14     34.95 o
  -2   0  22      846.13      851.68     52.72 o
   0   0  22        2.98      -22.56     22.56 o
   2   0  22       14.83       11.57     24.90 o
   4   0  22      122.41      116.57     70.60 o
   6   0  22       33.91       62.45     42.14 o
   8   0  22       17.87      -34.26     34.26 o
  10   0  22       13.10      -36.47     36.47 o
 -27   1  22       48.78       66.96     14.49 o
 -25   1  22       33.85       54.03     13.97 o
 -23   1  22       41.97       81.43     14.32 o
 -21   1  22      146.73      187.49     16.65 o
 -19   1  22       30.80       20.79     12.35 o
 -17   1  22       32.62       33.44     13.55 o
 -15   1  22      192.22      218.28     17.41 o
 -13   1  22      414.34      428.02     27.73 o
 -11   1  22      181.17      198.93     16.87 o
  -9   1  22       13.17       11.69     11.64 o
  -7   1  22       58.73       76.83     15.97 o
  -5   1  22        3.71       -1.64     16.39 o
  -3   1  22       89.74      120.13     21.13 o
  -1   1  22       98.18      136.65     21.93 o
   1   1  22        0.22       24.72     17.86 o
   3   1  22        5.24      -14.40     16.60 o
   5   1  22       19.78       22.82     25.98 o
   7   1  22       51.65       76.14     38.41 o
   9   1  22        6.65      -25.35     25.35 o
  11   1  22        3.31      -24.18     24.18 o
 -26   2  22       10.28        6.62     12.97 o
 -24   2  22       39.16       39.14     13.66 o
 -22   2  22       27.40       32.50     13.03 o
 -20   2  22       92.70      122.39     15.07 o
 -18   2  22       49.76       75.57     14.67 o
 -16   2  22       12.60       17.20     12.14 o
 -14   2  22      381.63      388.30     20.67 o
 -12   2  22        0.02        2.09     11.43 o
 -10   2  22       60.32       19.45     14.81 o
  -8   2  22        2.92        6.67     15.14 o
  -6   2  22      661.28      648.28     28.81 o
  -4   2  22        0.99       -4.83     13.95 o
  -2   2  22      330.80      375.91     24.71 o
   0   2  22        1.22       -8.14     15.09 o
   2   2  22        0.85        2.40     19.59 o
   4   2  22        2.59       -0.19     17.02 o
   6   2  22        3.53      -18.52     18.52 o
   8   2  22       79.87       60.27     24.13 o
  10   2  22        5.48      -14.01     21.11 o
 -25   3  22      197.12      251.12     20.92 o
 -23   3  22       20.02       20.12     16.09 o
 -21   3  22       11.38        5.20     12.20 o
 -19   3  22        0.01      -13.22     13.22 o
 -17   3  22        2.99        3.27     16.62 o
 -15   3  22       40.31       22.01     14.62 o
 -13   3  22       44.41       71.05     16.47 o
 -11   3  22        2.80       -7.16     13.85 o
  -9   3  22       18.40       -2.67     15.63 o
  -7   3  22      248.26      306.54     22.56 o
  -5   3  22      285.04      277.68     22.44 o
  -3   3  22      284.13      282.27     22.78 o
  -1   3  22       19.84       14.26     17.79 o
   1   3  22       94.55      131.52     19.45 o
   3   3  22      121.51      159.07     20.23 o
   5   3  22        2.33       -8.90     20.52 o
   7   3  22        0.05       26.18     22.03 o
   9   3  22        2.03      -25.92     25.92 o
 -24   4  22       13.43      -13.35     14.51 o
 -22   4  22        5.34       -6.81     14.45 o
 -20   4  22        5.78      -13.54     13.54 o
 -18   4  22        2.79      -12.37     13.82 o
 -16   4  22        0.02       -1.77     15.08 o
 -14   4  22       40.04       28.88     15.63 o
 -12   4  22      400.95      403.52     24.80 o
 -10   4  22       98.08      113.60     20.72 o
  -8   4  22       13.22        9.25     17.35 o
  -6   4  22      125.04      150.08     19.10 o
  -4   4  22       48.71       59.51     17.21 o
  -2   4  22       10.53       39.07     16.33 o
   0   4  22        0.12       -7.19     15.00 o
   2   4  22       55.59       14.95     17.45 o
   4   4  22        5.28      -15.80     16.39 o
   6   4  22        2.21      -19.10     19.10 o
   8   4  22       14.91        2.65     26.46 o
 -23   5  22      149.26      228.95     32.07 o
 -21   5  22       61.20      108.73     18.94 o
 -19   5  22       27.16       18.23     15.13 o
 -17   5  22        1.27       -7.49     14.03 o
 -15   5  22       47.49       34.59     16.11 o
 -13   5  22        1.76        8.49     14.69 o
 -11   5  22      191.64      194.83     23.33 o
  -9   5  22        5.74       15.27     17.73 o
  -7   5  22       93.66      113.02     18.26 o
  -5   5  22      134.71      108.91     18.31 o
  -3   5  22      252.38      211.54     22.86 o
  -1   5  22       78.93       64.26     17.40 o
   1   5  22        0.28      -12.66     15.26 o
   3   5  22       33.10       73.55     20.54 o
   5   5  22        0.12      -14.82     19.62 o
   7   5  22       24.02        4.92     29.77 o
 -22   6  22        8.38       11.17     19.90 o
 -20   6  22        6.02       20.91     15.03 o
 -18   6  22        6.19       23.90     15.37 o
 -16   6  22        2.33       16.99     15.80 o
 -14   6  22       41.02       40.44     16.76 o
 -12   6  22        6.59      -16.26     16.26 o
 -10   6  22       11.29       17.88     18.81 o
  -8   6  22       21.59       44.59     19.18 o
  -6   6  22       51.89       41.78     19.64 o
  -4   6  22       21.30       63.64     21.80 o
  -2   6  22        7.53       -4.80     15.64 o
   0   6  22      108.94      126.02     20.21 o
   2   6  22       12.46       26.11     19.34 o
   4   6  22      117.50       93.65     33.38 o
   6   6  22        5.27      -32.19     32.19 o
 -19   7  22        4.06        1.77     15.82 o
 -17   7  22       16.28       14.34     16.05 o
 -15   7  22       85.21       93.39     19.44 o
 -13   7  22       29.19       46.88     19.62 o
 -11   7  22       64.09       72.92     20.35 o
  -9   7  22        1.89       -6.76     17.47 o
  -7   7  22        0.05      -11.63     18.06 o
  -5   7  22        0.27      -18.09     18.09 o
  -3   7  22        0.00       -6.23     16.35 o
  -1   7  22       43.62       42.81     17.48 o
   1   7  22       90.46       99.91     27.10 o
   3   7  22       87.95       80.96     34.19 o
 -16   8  22       20.12       35.61     17.54 o
 -14   8  22        7.42      -14.78     16.31 o
 -12   8  22        7.52        7.32     19.19 o
 -10   8  22        2.77        9.65     18.75 o
  -8   8  22        6.57        7.80     18.75 o
  -6   8  22       93.63       70.99     20.76 o
  -4   8  22        1.86       -2.03     18.84 o
  -2   8  22       23.50       30.49     19.67 o
   0   8  22        0.75       17.50     31.04 o
 -25   1  23       18.32        0.76     12.53 o
 -23   1  23       25.26       34.22     13.33 o
 -21   1  23      117.77      125.09     15.75 o
 -19   1  23      153.33      138.63     17.06 o
 -17   1  23      374.82      428.05     22.62 o
 -15   1  23      169.42      221.30     18.58 o
 -13   1  23       87.06       84.71     14.83 o
 -11   1  23      118.55       96.16     15.13 o
  -9   1  23       22.88       12.10     11.76 o
  -7   1  23       24.54       -5.54     16.49 o
  -5   1  23       74.51      110.66     20.88 o
  -3   1  23       51.86       84.04     20.76 o
  -1   1  23       14.53        4.32     18.32 o
   1   1  23        8.09      -10.98     17.68 o
   3   1  23        1.89       -4.39     18.30 o
   5   1  23       30.52        2.27     32.33 o
   7   1  23       20.96      -25.56     27.91 o
 -24   2  23      118.75       93.00     15.91 o
 -22   2  23       20.73       41.05     13.57 o
 -20   2  23      148.78      190.25     17.96 o
 -18   2  23       53.17       53.31     14.82 o
 -16   2  23       18.97       20.28     13.26 o
 -14   2  23       55.59       64.99     17.88 o
 -12   2  23        0.79        4.89     14.50 o
 -10   2  23      144.25      146.26     19.21 o
  -8   2  23       89.71       91.19     17.70 o
  -6   2  23       64.33      120.81     19.03 o
  -4   2  23      144.71      185.56     20.98 o
  -2   2  23        9.89       21.47     16.29 o
   0   2  23      112.59      127.37     20.20 o
   2   2  23       13.47       -8.76     16.99 o
   4   2  23        0.62       -7.09     19.70 o
   6   2  23       38.52       38.10     22.53 o
   8   2  23       51.99       25.46     22.80 o
 -25   3  23        7.98       30.08     15.29 o
 -23   3  23        9.58       15.93     16.29 o
 -21   3  23        9.20      -11.07     14.88 o
 -19   3  23       26.55       34.38     15.57 o
 -17   3  23       57.01       83.13     17.38 o
 -15   3  23       80.41       96.34     18.19 o
 -13   3  23      183.13      203.17     20.76 o
 -11   3  23       80.99       68.33     17.81 o
  -9   3  23      280.54      271.57     25.82 o
  -7   3  23        3.71        1.38     15.17 o
  -5   3  23       79.95      123.69     19.43 o
  -3   3  23      179.76      196.54     21.87 o
  -1   3  23        9.56        7.51     18.05 o
   1   3  23       17.46       16.80     16.14 o
   3   3  23        6.11      -17.35     17.35 o
   5   3  23       68.67       81.10     24.49 o
   7   3  23        0.05      -16.23     20.84 o
 -24   4  23       14.75       47.23     20.00 o
 -22   4  23        3.88       33.28     16.58 o
 -20   4  23        3.27       -4.28     14.93 o
 -18   4  23        9.96       12.36     15.44 o
 -16   4  23        2.36       -5.07     14.76 o
 -14   4  23       53.33       42.70     16.62 o
 -12   4  23       77.51       67.60     17.53 o
 -10   4  23        1.20      -19.22     19.22 o
  -8   4  23      363.30      362.18     28.46 o
  -6   4  23       10.59       38.85     16.55 o
  -4   4  23       36.00        1.13     18.36 o
  -2   4  23        1.19        4.52     16.62 o
   0   4  23        8.39       12.03     16.18 o
   2   4  23        3.80       -7.13     16.19 o
   4   4  23       18.23      -18.04     20.74 o
   6   4  23      105.42       77.55     32.71 o
 -21   5  23        3.64       -6.95     15.88 o
 -19   5  23        1.64       31.55     17.32 o
 -17   5  23       10.19       14.24     15.99 o
 -15   5  23       31.09       45.68     17.35 o
 -13   5  23        8.45        1.36     15.53 o
 -11   5  23        0.02      -16.41     16.41 o
  -9   5  23        1.80       -5.12     17.92 o
  -7   5  23       49.50       77.28     21.22 o
  -5   5  23        9.72      -14.81     14.81 o
  -3   5  23       98.28      149.48     21.10 o
  -1   5  23       14.43        9.36     17.03 o
   1   5  23        0.43      -14.39     18.97 o
   3   5  23        0.48       13.95     19.30 o
   5   5  23        1.29       64.38     43.94 o
 -20   6  23        5.64      -16.10     16.10 o
 -18   6  23       27.39       27.59     16.50 o
 -16   6  23        0.28        8.62     16.12 o
 -14   6  23       12.13       15.93     16.27 o
 -12   6  23        0.02       13.47     27.70 o
 -10   6  23       36.77       13.43     18.72 o
  -8   6  23       57.02       43.10     19.75 o
  -6   6  23        7.55        0.74     19.05 o
  -4   6  23        4.44       -7.59     16.21 o
  -2   6  23        3.41      -15.61     15.61 o
   0   6  23       65.47       56.61     19.03 o
   2   6  23        2.22       -6.11     19.10 o
 -17   7  23        4.93      -17.08     17.08 o
 -15   7  23      101.51      116.27     20.60 o
 -13   7  23      195.25      239.37     34.91 o
 -11   7  23       57.38       59.05     20.93 o
  -9   7  23       23.18       46.94     19.85 o
  -7   7  23       16.69       21.96     19.49 o
  -5   7  23      130.29      127.89     23.34 o
  -3   7  23       52.95       54.78     19.11 o
  -1   7  23       29.54       24.10     17.89 o
 -12   8  23       57.08       55.98     21.77 o
 -10   8  23       61.95       84.49     37.69 o
  -8   8  23       46.12       54.04     21.01 o
  -6   8  23        0.09       27.95     47.28 o
 -24   0  24        3.27      -17.44     17.44 o
 -22   0  24        9.14       30.61     21.00 o
 -20   0  24       29.57       20.46     21.46 o
 -18   0  24      293.39      318.81     30.51 o
 -16   0  24      212.01      251.89     28.81 o
 -14   0  24      111.22      135.75     30.73 o
 -12   0  24        5.78        3.00     19.65 o
 -10   0  24        5.60      -17.47     17.47 o
  -8   0  24        0.02       -1.21     20.54 o
  -6   0  24       20.66       -7.14     26.67 o
  -4   0  24       18.78       18.94     26.39 o
  -2   0  24       17.22       -6.94     32.47 o
   0   0  24       63.12      112.30     32.72 o
   2   0  24        0.12       16.49     28.16 o
   4   0  24       98.57      118.40     48.36 o
   6   0  24        8.35       18.51     38.41 o
 -23   1  24       30.11       27.96     14.82 o
 -21   1  24       16.55       16.21     13.67 o
 -19   1  24       77.84      120.10     17.29 o
 -17   1  24        0.25        6.55     14.12 o
 -15   1  24      171.05      208.35     21.62 o
 -13   1  24       56.33       48.86     15.04 o
 -11   1  24        2.32       25.22     15.55 o
  -9   1  24        0.18      -13.34     13.34 o
  -7   1  24       74.58       36.53     16.53 o
  -5   1  24       64.05       45.06     19.36 o
  -3   1  24        2.32        1.46     17.68 o
  -1   1  24       88.22       93.27     22.90 o
   1   1  24       51.67       60.38     21.06 o
   3   1  24        1.01        6.48     22.54 o
   5   1  24        4.80       14.24     27.94 o
 -24   2  24       16.61       14.11     16.83 o
 -22   2  24      126.37      136.11     20.11 o
 -20   2  24       61.23       53.18     17.35 o
 -18   2  24       39.01       64.14     17.97 o
 -16   2  24      263.65      341.69     37.11 o
 -14   2  24       17.71       45.47     17.02 o
 -12   2  24       40.52       27.41     15.80 o
 -10   2  24       18.80      -12.55     14.97 o
  -8   2  24       12.90      -15.17     17.03 o
  -6   2  24       64.88       51.52     17.39 o
  -4   2  24      145.24      124.79     19.93 o
  -2   2  24      155.36      236.02     23.24 o
   0   2  24        0.00      -16.08     16.08 o
   2   2  24       43.88       27.87     18.52 o
   4   2  24        0.16       -7.61     21.74 o
   6   2  24       11.14       16.16     22.34 o
 -23   3  24      251.24      277.06     25.88 o
 -21   3  24       32.13       27.68     17.07 o
 -19   3  24       41.51       46.69     16.89 o
 -17   3  24       40.08       45.99     17.36 o
 -15   3  24       17.03       -0.45     15.71 o
 -13   3  24        0.91       13.45     15.56 o
 -11   3  24       14.40       -2.37     22.65 o
  -9   3  24       24.38       48.37     18.96 o
  -7   3  24       27.16       50.66     20.71 o
  -5   3  24      140.40      145.03     21.04 o
  -3   3  24       35.04       48.66     18.28 o
  -1   3  24        4.27       -4.96     16.32 o
   1   3  24       11.65        1.99     22.91 o
   3   3  24        0.05      -10.72     18.37 o
   5   3  24       57.00       60.01     24.41 o
 -22   4  24        2.55       22.73     19.34 o
 -20   4  24      149.08      160.60     21.61 o
 -18   4  24       65.16       73.08     18.38 o
 -16   4  24       89.87       52.36     17.48 o
 -14   4  24        0.07      -11.32     15.32 o
 -12   4  24        2.43      -14.63     14.63 o
 -10   4  24       73.54      116.21     26.20 o
  -8   4  24       57.47       25.49     19.79 o
  -6   4  24        0.03       23.16     21.66 o
  -4   4  24        2.70       19.33     17.77 o
  -2   4  24        0.14      -15.58     15.58 o
   0   4  24       73.74       55.46     19.60 o
   2   4  24       29.51       19.86     19.73 o
   4   4  24        2.17       -4.51     25.31 o
 -19   5  24      111.82      153.00     23.32 o
 -17   5  24        1.98       11.90     16.47 o
 -15   5  24      204.42      213.96     22.76 o
 -13   5  24        7.62      -15.03     15.03 o
 -11   5  24       22.66       30.18     19.57 o
  -9   5  24        4.95      -18.14     18.14 o
  -7   5  24        6.40       -5.01     19.33 o
  -5   5  24       13.03        4.25     19.37 o
  -3   5  24        0.00      -16.19     16.19 o
  -1   5  24       22.34        8.16     17.10 o
   1   5  24      129.11      119.55     24.58 o
 -18   6  24       36.36       26.55     22.76 o
 -16   6  24       13.03       25.50     17.93 o
 -14   6  24       28.55       42.91     18.63 o
 -12   6  24       62.99      103.76     22.30 o
 -10   6  24        5.27      -15.72     17.79 o
  -8   6  24        7.62       -0.01     18.87 o
  -6   6  24       13.42       31.31     19.85 o
  -4   6  24        2.99       -9.10     25.23 o
  -2   6  24       70.85       96.64     20.60 o
   0   6  24        1.37       -5.58     28.22 o
 -13   7  24       17.79       24.67     21.60 o
 -11   7  24        0.01       26.85     20.44 o
  -9   7  24       17.57       22.34     25.65 o
  -7   7  24        7.44       11.99     18.87 o
  -5   7  24       32.20       17.07     22.74 o
 -21   1  25        4.27       19.81     14.68 o
 -19   1  25        7.46       10.92     16.24 o
 -17   1  25       21.10       26.33     16.16 o
 -15   1  25      164.66      185.54     24.03 o
 -13   1  25       12.58      -10.44     15.75 o
 -11   1  25        0.32      -13.67     14.58 o
  -9   1  25       18.62      -14.26     14.26 o
  -7   1  25        3.83        1.73     18.09 o
  -5   1  25       43.47       29.30     19.61 o
  -3   1  25      107.62      107.62     25.84 o
  -1   1  25        1.02        5.60     19.33 o
   1   1  25        1.95      -17.01     17.01 o
   3   1  25       18.11        9.55     26.32 o
 -22   2  25      128.28      170.19     23.38 o
 -20   2  25       26.26        6.38     16.59 o
 -18   2  25       11.88       14.90     16.93 o
 -16   2  25       44.62       24.34     16.30 o
 -14   2  25       29.40       18.26     16.80 o
 -12   2  25       78.44       65.99     18.15 o
 -10   2  25        0.05      -14.73     14.73 o
  -8   2  25      143.60      109.46     22.97 o
  -6   2  25       21.52       36.46     21.41 o
  -4   2  25       67.36       67.89     19.89 o
  -2   2  25       85.70      113.64     20.73 o
   0   2  25        3.53      -16.57     16.57 o
   2   2  25       72.43       94.90     22.19 o
 -21   3  25       76.80      110.75     22.60 o
 -19   3  25        0.10      -15.59     15.59 o
 -17   3  25       19.58        8.95     16.60 o
 -15   3  25        7.35      -10.32     15.43 o
 -13   3  25       13.68      -13.82     15.14 o
 -11   3  25       18.88       -6.55     15.33 o
  -9   3  25       16.20       30.71     19.48 o
  -7   3  25       60.37       52.85     23.19 o
  -5   3  25       11.28       -5.36     17.90 o
  -3   3  25      124.94      129.71     21.76 o
  -1   3  25        0.16       26.67     17.68 o
   1   3  25        4.25       15.15     19.65 o
 -18   4  25        0.93       12.02     19.21 o
 -16   4  25        0.09      -13.50     15.45 o
 -14   4  25        2.98       15.05     19.15 o
 -12   4  25        9.85      -10.13     15.93 o
 -10   4  25        1.03       -8.82     18.35 o
  -8   4  25       41.37       40.26     25.57 o
  -6   4  25      204.38      163.08     25.50 o
  -4   4  25       82.41       97.41     24.48 o
  -2   4  25       33.16       24.76     18.09 o
   0   4  25       18.55        8.76     22.02 o
 -17   5  25       13.85        6.93     18.88 o
 -15   5  25        2.22      -11.00     16.13 o
 -13   5  25        3.67      -16.05     16.05 o
 -11   5  25        3.97       -6.65     22.89 o
  -9   5  25       17.33       28.56     19.55 o
  -7   5  25        0.00        0.45     22.04 o
  -5   5  25        1.87       -0.31     19.52 o
  -3   5  25        0.91        0.34     18.50 o
 -12   6  25       55.13       82.80     19.46 o
 -10   6  25       14.73        5.62     22.45 o
  -8   6  25        1.00      -21.98     21.98 o
  -6   6  25       41.95       65.49     35.10 o
 -20   0  26       21.94        2.70     24.21 o
 -18   0  26        0.55      -19.04     19.04 o
 -16   0  26        3.10       20.47     28.65 o
 -14   0  26        5.13       -2.93     33.99 o
 -12   0  26       52.94      -20.71     26.32 o
 -10   0  26        0.17       -8.03     25.41 o
  -8   0  26        1.04       -3.00     25.86 o
  -6   0  26        0.38        5.35     26.63 o
  -4   0  26       46.54       30.08     28.39 o
  -2   0  26       43.94       34.54     29.61 o
   0   0  26       18.01       29.07     30.06 o
 -19   1  26       15.19      -15.63     15.63 o
 -17   1  26       43.33       76.81     19.24 o
 -15   1  26        7.23       28.51     17.37 o
 -13   1  26       52.24       38.06     17.24 o
 -11   1  26       42.67       52.78     17.86 o
  -9   1  26       65.11       48.17     17.69 o
  -7   1  26        2.98      -17.19     17.19 o
  -5   1  26      140.94      139.10     21.41 o
  -3   1  26       14.85       -4.41     17.07 o
  -1   1  26        6.85       -4.67     18.92 o
 -18   2  26       33.88       50.93     25.13 o
 -16   2  26        6.36        1.13     16.05 o
 -14   2  26       27.54       24.28     23.75 o
 -12   2  26        1.31       -3.75     15.74 o
 -10   2  26        0.22      -16.11     16.11 o
  -8   2  26        7.14        6.42     19.15 o
  -6   2  26       74.93       84.57     22.09 o
  -4   2  26        8.30      -16.93     16.93 o
  -2   2  26       64.24       83.46     24.37 o
   0   2  26        0.64       44.80     25.01 o
 -17   3  26       21.87       23.70     18.90 o
 -15   3  26        0.04       -7.48     16.36 o
 -13   3  26        9.12       -3.40     16.16 o
 -11   3  26        1.89      -10.22     16.01 o
  -9   3  26       17.22       26.25     19.55 o
  -7   3  26       12.25       10.12     20.31 o
  -5   3  26      157.98      187.68     26.65 o
  -3   3  26        7.55      -21.36     21.36 o
 -16   4  26       32.63       36.60     31.02 o
 -14   4  26        0.01      -11.99     19.30 o
 -12   4  26        0.01      -15.98     15.98 o
 -10   4  26       15.92       11.94     19.64 o
  -8   4  26       22.27       35.27     20.38 o
  -6   4  26       21.14       41.83     25.42 o
  -4   4  26        2.56       -6.37     23.59 o
 -15   1  27        1.69       26.34     22.48 o
 -13   1  27        0.01        3.37     28.37 o
 -11   1  27        5.96       11.31     19.77 o
  -9   1  27        0.17       10.19     19.25 o
  -7   1  27        0.61      -14.77     22.88 o
  -5   1  27        0.07      -25.01     29.04 o
 -14   2  27       51.12       85.40     25.92 o
 -12   2  27       42.19       63.17     24.67 o
 -10   2  27        6.41        9.24     22.49 o
  -8   2  27        8.02      -17.37     21.15 o
  -6   2  27      104.21       85.61     34.97 o
 -11   3  27        4.66      -29.15     39.51 o
 
